# Supplementary material for: Conformation and absolute configuration of (1S,2S)-2-(phenyl­selan­yl)cyclo­hexyl (R)-2-meth­oxy-2-(1-naphth­yl)propionate
Source: Acta Crystallogr Sect E Struct Rep Online. 2010 Jun 16;66(Pt 7):o1677. doi: 10.1107/S1600536810022233 (PMC3006699; doi:10.1107/S1600536810022233)
Supplement: Supplementary file 2 [file e-66-o1677-Isup2.hkl]

# 
# h,k,l, Fc-squared, Fo-squared, sigma(Fo-squared) and status flag 
# 
data_I
_shelx_title ' ma' 
_shelx_refln_list_code          4 
_shelx_F_calc_maximum      220.33 
_exptl_crystal_F_000       968.00 
_reflns_d_resolution_high  0.7701 
 
loop_ 
 _symmetry_equiv_pos_as_xyz 
 'x, y, z' 
 '-x+1/2, -y, z+1/2' 
 'x+1/2, -y+1/2, -z' 
 '-x, y+1/2, -z+1/2' 
 
_cell_length_a     7.5714 
_cell_length_b    15.9740 
_cell_length_c    18.2994 
_cell_angle_alpha  90.000 
_cell_angle_beta   90.000 
_cell_angle_gamma  90.000 
 
_shelx_F_squared_multiplier     1.000 
 
loop_ 
 _refln_index_h 
 _refln_index_k 
 _refln_index_l 
 _refln_F_squared_calc 
 _refln_F_squared_meas 
 _refln_F_squared_sigma 
 _refln_observed_status 
   2   0   0     8247.98     7951.18    104.05 o 
   4   0   0     1589.68     1721.24     31.49 o 
   6   0   0     5530.48     5524.63     77.19 o 
   8   0   0     2049.86     2004.29     30.31 o 
   2   1   0    11107.90    10633.35     98.04 o 
   3   1   0      544.97      568.84      8.32 o 
   4   1   0     6513.72     6490.27     57.47 o 
   5   1   0      255.64      284.04      8.03 o 
   6   1   0      257.65      257.65      8.77 o 
   7   1   0       24.77       27.68      4.69 o 
   8   1   0      787.01      786.61     13.68 o 
   9   1   0        0.91       -7.56      7.56 o 
   1   2   0     2586.72     2504.13     18.12 o 
   2   2   0     9444.96     8936.42     73.35 o 
   3   2   0     1130.27     1158.49     31.24 o 
   4   2   0       33.05       48.47      4.85 o 
   5   2   0       16.49       21.67      4.24 o 
   6   2   0     3601.63     3703.97     32.65 o 
   7   2   0       28.57       35.17      5.64 o 
   8   2   0     2693.56     2628.71     28.26 o 
   9   2   0      224.24      198.03     61.19 o 
   1   3   0      119.68      119.98      4.07 o 
   2   3   0    22176.12    21864.41    189.31 o 
   3   3   0      969.93     1066.30     21.28 o 
   4   3   0     9158.57     9319.99     81.29 o 
   5   3   0      226.05      267.10      8.54 o 
   6   3   0      357.60      374.88     13.57 o 
   7   3   0       25.65       27.09      4.21 o 
   8   3   0      400.59      417.19      8.88 o 
   9   3   0      272.79      265.21     19.16 o 
   0   4   0     6209.75     6112.59     97.23 o 
   1   4   0      198.13      189.46      8.67 o 
   2   4   0      225.80      167.84      4.50 o 
   3   4   0     1649.69     1840.50     15.10 o 
   4   4   0      352.25      394.23     14.98 o 
   5   4   0      113.81      125.52      5.48 o 
   6   4   0     1680.49     1633.35     25.95 o 
   7   4   0      256.43      264.78      9.13 o 
   8   4   0     1330.41     1261.82     39.00 o 
   9   4   0      360.15      348.49     17.86 o 
   1   5   0     2062.95     2107.87     24.05 o 
   2   5   0     4598.90     4359.48     36.83 o 
   3   5   0       83.96       87.49      5.69 o 
   4   5   0     2152.43     2154.27     22.76 o 
   5   5   0        0.84        0.29      3.30 o 
   6   5   0     1105.38     1141.48     35.02 o 
   7   5   0        0.74        2.63      3.00 o 
   8   5   0       76.18       87.99     12.99 o 
   9   5   0       61.77       62.19     11.16 o 
   0   6   0    12100.16    12415.60    189.91 o 
   1   6   0        0.85        6.29      5.51 o 
   2   6   0     3369.24     3233.60     30.96 o 
   3   6   0      263.55      301.03      5.89 o 
   4   6   0      917.11      947.84     12.30 o 
   5   6   0      202.05      199.84      7.08 o 
   6   6   0     4539.97     4550.41     53.90 o 
   7   6   0       11.16       18.65      4.36 o 
   8   6   0      638.33      716.75     21.04 o 
   9   6   0       10.69       11.23     10.67 o 
   1   7   0     2264.56     2427.45     31.49 o 
   2   7   0     4003.50     3996.10     41.00 o 
   3   7   0        2.43        1.41      2.87 o 
   4   7   0     3231.82     3135.24     52.09 o 
   5   7   0     3307.71     3492.84     32.17 o 
   6   7   0     1204.08     1243.34     17.81 o 
   7   7   0        9.61       -0.74      7.63 o 
   8   7   0      103.23      135.08     14.13 o 
   9   7   0      102.80       42.81     25.10 o 
   0   8   0    19309.79    20245.80    328.35 o 
   1   8   0      106.59      105.75      9.20 o 
   2   8   0      994.14      927.62     13.75 o 
   3   8   0      114.16      113.52      5.78 o 
   4   8   0      593.89      641.62     21.98 o 
   5   8   0     2413.72     2428.47     71.44 o 
   6   8   0     3136.62     3190.30     39.01 o 
   7   8   0      402.11      376.92     18.97 o 
   8   8   0      549.40      547.62     28.35 o 
   9   8   0       84.91       64.18     56.73 o 
   1   9   0      280.85      278.86     13.46 o 
   2   9   0     3400.93     3276.89     39.30 o 
   3   9   0        0.24        7.34      3.46 o 
   4   9   0     6481.02     6483.40     83.24 o 
   5   9   0       35.62       31.65      6.76 o 
   6   9   0       10.55       14.84      4.32 o 
   7   9   0      411.79      392.09     27.63 o 
   8   9   0      427.17      473.85     33.47 o 
   0  10   0     3082.53     3162.24     54.61 o 
   1  10   0       51.81       46.70      9.30 o 
   2  10   0     2201.38     2188.86     39.04 o 
   3  10   0     2379.00     2430.72     32.55 o 
   4  10   0      924.83      938.46     15.90 o 
   5  10   0     1824.16     1856.94     28.55 o 
   6  10   0     3066.10     3114.16     36.28 o 
   7  10   0       50.55       51.60     31.44 o 
   8  10   0     1014.68     1075.87     47.56 o 
   1  11   0      190.90      194.05     12.42 o 
   2  11   0     1404.92     1416.06     26.27 o 
   3  11   0        0.56        5.85      5.29 o 
   4  11   0      862.38      914.79     11.91 o 
   5  11   0      154.89      182.99     15.16 o 
   6  11   0       49.23       60.96     10.43 o 
   7  11   0      372.75      391.81     76.61 o 
   8  11   0      300.22      313.68     30.35 o 
   0  12   0     4396.41     4198.86     83.11 o 
   1  12   0        2.16        3.12      9.76 o 
   2  12   0      763.22      685.30     18.43 o 
   3  12   0      276.26      280.50      7.12 o 
   4  12   0     1409.98     1435.98     56.51 o 
   5  12   0      600.27      604.26     18.53 o 
   6  12   0      250.15      257.69     13.37 o 
   7  12   0        0.00      -25.33     25.39 o 
   8  12   0      659.92      722.49     45.86 o 
   1  13   0      197.70      245.30     14.84 o 
   2  13   0      724.79      725.78     20.08 o 
   3  13   0       51.57       49.51      4.19 o 
   4  13   0      409.44      409.08     15.17 o 
   5  13   0      139.85      144.00      9.69 o 
   6  13   0      717.48      673.65     19.60 o 
   7  13   0      258.34      264.99     48.81 o 
   0  14   0     2658.04     2689.72     59.59 o 
   1  14   0      382.14      377.52     19.44 o 
   2  14   0      500.30      443.86     19.24 o 
   3  14   0       93.02       90.96      9.98 o 
   4  14   0     1033.29     1020.21     39.28 o 
   5  14   0      306.86      341.33     19.66 o 
   6  14   0      833.81      820.45     74.22 o 
   7  14   0        3.62        9.00     25.45 o 
   1  15   0       18.38       36.17     17.70 o 
   2  15   0     2349.22     2348.31     40.80 o 
   3  15   0        2.25        1.74      6.25 o 
   4  15   0      359.37      392.64     16.98 o 
   5  15   0       92.69       92.34     15.46 o 
   6  15   0      209.13      180.94     46.61 o 
   0  16   0     1234.47     1335.12     46.56 o 
   1  16   0      198.41      201.40     18.03 o 
   2  16   0     1429.31     1346.35     35.83 o 
   3  16   0      705.02      711.81     26.80 o 
   4  16   0      181.90      196.13     19.07 o 
   5  16   0      547.32      581.94     26.55 o 
   6  16   0      389.64      449.31     47.69 o 
   1  17   0      913.04      977.16     30.14 o 
   2  17   0     2401.62     2489.26     48.62 o 
   3  17   0       20.08       26.52     12.10 o 
   4  17   0     1106.99     1160.56     27.25 o 
   5  17   0      184.62      181.70     16.84 o 
   0  18   0      942.91     1021.72     46.13 o 
   1  18   0      513.22      577.97     31.21 o 
   2  18   0      242.18      264.79     25.09 o 
   3  18   0      396.71      407.05     24.10 o 
   4  18   0       28.40       24.21     11.03 o 
   1  19   0      619.55      646.06     43.33 o 
   2  19   0      620.49      593.10     27.57 o 
   3  19   0       34.96       41.34     13.36 o 
   0  20   0     2276.76     2343.79     75.73 o 
   1  20   0      180.32      180.20     18.82 o 
   2  20   0      512.16      583.57     36.74 o 
   2   0   1     7088.50     7713.49     64.58 o 
   3   0   1        9.53        7.39      3.43 o 
   4   0   1     2149.05     2059.83     19.50 o 
   5   0   1       30.55       31.52      4.75 o 
   6   0   1      497.47      527.96      9.10 o 
   7   0   1       20.69       25.62      4.91 o 
   8   0   1      574.68      584.07     11.37 o 
   9   0   1      132.90      110.58     10.47 o 
  -9   1   1      104.37      113.01     11.55 o 
  -8   1   1     1091.41     1083.59     14.70 o 
  -7   1   1       41.44       45.06      5.20 o 
  -6   1   1     1625.35     1602.65     17.53 o 
  -5   1   1      319.88      326.59      8.88 o 
  -4   1   1      608.44      576.79      8.87 o 
  -3   1   1     2020.01     2134.22     20.73 o 
  -2   1   1    13312.77    12965.24    116.87 o 
  -1   1   1      591.02      607.80      7.14 o 
   1   1   1      583.14      596.50      7.46 o 
   2   1   1    13072.30    12813.98    141.42 o 
   3   1   1     1976.93     2104.10     22.76 o 
   4   1   1      646.19      590.80     11.07 o 
   5   1   1      258.35      254.62      7.11 o 
   6   1   1     1346.08     1303.47     19.07 o 
   7   1   1       67.56       69.27      7.40 o 
   8   1   1     1082.37     1097.16     16.39 o 
   9   1   1       92.29       64.18      8.23 o 
  -9   2   1       73.51       51.07     13.52 o 
  -8   2   1      473.53      458.89     10.46 o 
  -7   2   1       21.32       24.61      4.76 o 
  -6   2   1      303.09      309.57      8.22 o 
  -5   2   1      114.24      126.69      4.93 o 
  -4   2   1     2801.57     2657.82     21.90 o 
  -3   2   1      820.73      830.97      8.68 o 
  -2   2   1    12683.51    12169.11     95.03 o 
  -1   2   1    10112.28     9788.47     69.32 o 
   1   2   1     9899.90     9475.58     95.32 o 
   2   2   1    13109.41    12480.59    116.81 o 
   3   2   1      704.71      722.33     14.57 o 
   4   2   1     3611.97     3551.81     38.73 o 
   5   2   1       97.10      117.31      6.89 o 
   6   2   1      394.12      377.02     10.98 o 
   7   2   1       28.20       20.04      5.57 o 
   8   2   1      364.69      370.00      9.39 o 
   9   2   1      104.52      126.11     21.07 o 
  -9   3   1       11.00        9.93      9.93 o 
  -8   3   1     1573.38     1527.32     34.68 o 
  -7   3   1       86.56       90.24      4.51 o 
  -6   3   1     2030.15     2030.80     20.93 o 
  -5   3   1      414.49      413.93      6.91 o 
  -4   3   1      159.22      173.49      5.40 o 
  -3   3   1      377.75      396.26      6.72 o 
  -2   3   1     2234.03     2143.70     15.65 o 
  -1   3   1     4699.67     4560.05     54.71 o 
   0   3   1      629.42      605.81      9.55 o 
   1   3   1     4629.87     4568.19     46.75 o 
   2   3   1     2264.49     2189.05     37.72 o 
   3   3   1      323.84      349.31      8.43 o 
   4   3   1      101.75       98.88      9.58 o 
   5   3   1      423.49      424.19     11.80 o 
   6   3   1     1854.98     1848.13     20.98 o 
   7   3   1       45.06       42.69      5.12 o 
   8   3   1     1560.35     1588.96     22.90 o 
   9   3   1        6.90       10.18      8.81 o 
  -9   4   1        1.53       -5.45      8.34 o 
  -8   4   1      415.62      432.16     17.69 o 
  -7   4   1      338.75      327.98      7.04 o 
  -6   4   1      632.55      622.78     10.38 o 
  -5   4   1      832.36      877.62     10.79 o 
  -4   4   1    11070.14    11115.15    103.95 o 
  -3   4   1      451.70      454.03      6.64 o 
  -2   4   1     7689.38     7535.23     63.93 o 
  -1   4   1     6267.73     6348.27    105.25 o 
   0   4   1       76.12       93.83      8.23 o 
   1   4   1     6651.15     6775.23     80.22 o 
   2   4   1     8058.22     7811.12    107.19 o 
   3   4   1      367.79      386.00     13.43 o 
   4   4   1    11984.72    12158.22    167.95 o 
   5   4   1      793.12      841.48     26.09 o 
   6   4   1      660.28      679.70     13.69 o 
   7   4   1      370.40      372.00     10.64 o 
   8   4   1      317.95      313.42      8.58 o 
   9   4   1        8.77       17.09      8.67 o 
  -9   5   1      122.66       95.17     12.21 o 
  -8   5   1     1056.09     1099.32     29.28 o 
  -7   5   1      102.85       83.34      4.84 o 
  -6   5   1     3883.95     3873.03     61.95 o 
  -5   5   1      468.25      488.61     11.52 o 
  -4   5   1      549.07      556.93     11.85 o 
  -3   5   1      108.02      133.66      4.18 o 
  -2   5   1     3787.20     3783.25     32.09 o 
  -1   5   1      619.63      638.63     12.22 o 
   0   5   1     7632.91     7594.07     74.18 o 
   1   5   1      455.00      467.92      9.97 o 
   2   5   1     4733.78     4699.20     38.56 o 
   3   5   1       91.00      108.63      5.33 o 
   4   5   1      581.67      569.04     15.38 o 
   5   5   1      363.44      386.58     20.20 o 
   6   5   1     3916.33     4093.86     48.38 o 
   7   5   1      157.89      159.61      8.07 o 
   8   5   1      993.14      976.65     20.31 o 
   9   5   1       91.41       69.01     12.76 o 
  -9   6   1       60.98       45.35     15.53 o 
  -8   6   1       23.64       25.70     13.00 o 
  -7   6   1      216.56      245.12     12.99 o 
  -6   6   1     1130.46     1123.42     12.39 o 
  -5   6   1      423.35      458.27     15.20 o 
  -4   6   1     7399.00     7668.01     93.11 o 
  -3   6   1     2783.51     2863.35     25.62 o 
  -2   6   1     3666.73     3540.07     44.28 o 
  -1   6   1      890.31      933.68     14.43 o 
   0   6   1      405.58      463.21     11.05 o 
   1   6   1      855.29      902.21     15.05 o 
   2   6   1     3742.68     3567.00     40.43 o 
   3   6   1     2846.54     2904.52     41.29 o 
   4   6   1     6948.55     7217.05     70.28 o 
   5   6   1      412.21      441.58      8.16 o 
   6   6   1     1157.75     1184.10     35.24 o 
   7   6   1      164.81      160.06      9.69 o 
   8   6   1       79.31      101.46     18.03 o 
   9   6   1       37.28       29.54     10.33 o 
  -9   7   1      260.11      298.63     37.28 o 
  -8   7   1      855.83      880.95     26.19 o 
  -7   7   1      344.66      333.59     14.09 o 
  -6   7   1     2659.51     2629.97     26.00 o 
  -5   7   1      124.26      131.61      6.58 o 
  -4   7   1      727.11      745.73     17.07 o 
  -3   7   1      477.24      458.44      8.33 o 
  -2   7   1     5846.50     6004.74     72.02 o 
  -1   7   1       46.77       37.35      6.57 o 
   0   7   1     2437.34     2303.17     28.88 o 
   1   7   1       89.35       85.10      8.02 o 
   2   7   1     6154.72     6445.63     85.45 o 
   3   7   1      505.49      466.76     12.48 o 
   4   7   1      788.17      808.84     13.04 o 
   5   7   1       77.62       91.20     10.65 o 
   6   7   1     2570.40     2554.39     31.82 o 
   7   7   1      260.59      260.77     12.37 o 
   8   7   1     1000.16      962.34     78.70 o 
   9   7   1      223.52      167.29     53.60 o 
  -9   8   1      219.39      248.59     26.20 o 
  -8   8   1      280.19      271.31     15.43 o 
  -7   8   1      670.47      666.38     19.55 o 
  -6   8   1     1790.28     1779.33     22.25 o 
  -5   8   1     2132.67     2179.55     27.99 o 
  -4   8   1     5862.75     5949.14    106.97 o 
  -3   8   1     1565.44     1528.89     17.36 o 
  -2   8   1     2508.24     2360.09     27.61 o 
  -1   8   1      555.22      582.51     14.43 o 
   0   8   1      816.49      916.34     26.05 o 
   1   8   1      486.51      499.00     15.06 o 
   2   8   1     1887.10     1761.99     20.45 o 
   3   8   1     1503.29     1433.26     22.74 o 
   4   8   1     6010.69     6036.59     69.81 o 
   5   8   1     2254.88     2333.16     28.39 o 
   6   8   1     2022.70     2086.47     29.33 o 
   7   8   1      564.83      554.53     21.65 o 
   8   8   1      294.12      313.27     30.01 o 
   9   8   1      207.92      173.27    159.98 o 
  -8   9   1     1021.25     1037.83     39.83 o 
  -7   9   1      106.25      112.35      9.29 o 
  -6   9   1     1845.93     1854.53     23.84 o 
  -5   9   1      807.16      795.90     15.41 o 
  -4   9   1       20.40       19.56      4.36 o 
  -3   9   1     1612.13     1576.61     17.81 o 
  -2   9   1     2687.74     2632.15     33.17 o 
  -1   9   1     1444.32     1445.01     28.54 o 
   0   9   1     3913.74     3632.98     43.75 o 
   1   9   1     1502.23     1551.88     26.27 o 
   2   9   1     2557.79     2515.96     32.20 o 
   3   9   1     1818.36     1674.74     26.10 o 
   4   9   1       10.06       10.64      6.36 o 
   5   9   1      687.27      679.84     14.95 o 
   6   9   1     1379.70     1433.69     20.60 o 
   7   9   1       94.76       68.95     13.56 o 
   8   9   1      924.59      927.07     35.55 o 
  -8  10   1      152.41      179.00     25.41 o 
  -7  10   1      291.23      288.96     11.63 o 
  -6  10   1      759.74      739.59     28.57 o 
  -5  10   1      348.54      377.92     14.28 o 
  -4  10   1     1752.33     1704.58     21.21 o 
  -3  10   1      243.49      253.89     13.09 o 
  -2  10   1     5320.05     5219.64     61.23 o 
  -1  10   1      123.73      127.03     10.89 o 
   0  10   1      621.64      651.35     15.93 o 
   1  10   1       61.69       55.11      8.56 o 
   2  10   1     5235.89     5106.54     60.72 o 
   3  10   1      220.89      224.09      6.84 o 
   4  10   1     1673.20     1613.95     40.73 o 
   5  10   1      301.78      315.41     12.19 o 
   6  10   1     1013.29     1043.88     15.40 o 
   7  10   1      216.77      246.36     37.49 o 
   8  10   1      168.66      158.46     26.87 o 
  -8  11   1      709.63      723.28     53.21 o 
  -7  11   1      129.48      126.66     35.13 o 
  -6  11   1     1066.48     1117.83     20.56 o 
  -5  11   1      421.16      419.06     18.27 o 
  -4  11   1      359.31      370.57      9.92 o 
  -3  11   1     1595.60     1626.51     23.76 o 
  -2  11   1     3084.86     2907.89     46.86 o 
  -1  11   1      907.39      905.10     20.90 o 
   0  11   1     4136.30     4019.30     48.59 o 
   1  11   1     1028.34      993.50     20.24 o 
   2  11   1     3165.05     2996.55     44.48 o 
   3  11   1     1791.45     1719.77     88.43 o 
   4  11   1      274.70      267.92     20.65 o 
   5  11   1      368.30      382.61     18.96 o 
   6  11   1     1146.93     1206.03     19.47 o 
   7  11   1      150.97      174.25     37.73 o 
   8  11   1      740.93      770.27     38.44 o 
  -8  12   1      133.91      123.13     26.94 o 
  -7  12   1      402.02      425.34     70.50 o 
  -6  12   1      336.94      325.37     11.79 o 
  -5  12   1      411.02      440.19     14.71 o 
  -4  12   1     3385.94     3439.28     36.04 o 
  -3  12   1      421.94      429.85     13.91 o 
  -2  12   1     1037.14     1031.06     25.29 o 
  -1  12   1      427.55      431.18     17.99 o 
   0  12   1      357.44      371.30     15.44 o 
   1  12   1      425.71      440.90     16.12 o 
   2  12   1      885.42      869.60     20.37 o 
   3  12   1      390.72      370.52     29.36 o 
   4  12   1     3137.38     3177.09     47.19 o 
   5  12   1      375.28      410.57     24.43 o 
   6  12   1      309.24      319.91     15.06 o 
   7  12   1      359.80      432.82     49.43 o 
   8  12   1      175.38      191.14     37.47 o 
  -7  13   1       13.92      -19.67     32.64 o 
  -6  13   1     1300.00     1346.44     50.23 o 
  -5  13   1      157.62      152.66     10.66 o 
  -4  13   1      428.31      424.51      8.09 o 
  -3  13   1      596.85      595.30     13.58 o 
  -2  13   1     1597.92     1507.25     32.35 o 
  -1  13   1      162.37      171.29     14.81 o 
   0  13   1     6136.74     6163.19     79.56 o 
   1  13   1      123.04      116.39     15.34 o 
   2  13   1     1222.10     1136.22     26.95 o 
   3  13   1      472.51      464.41     19.88 o 
   4  13   1      530.87      517.31     16.70 o 
   5  13   1      213.46      212.49     11.14 o 
   6  13   1     1371.75     1379.41     49.24 o 
   7  13   1       17.72       14.89     32.10 o 
  -7  14   1       94.45       56.98     39.33 o 
  -6  14   1      357.41      366.89     17.70 o 
  -5  14   1      619.69      640.98     24.86 o 
  -4  14   1     2882.52     2935.96     37.02 o 
  -3  14   1     1779.22     1784.36     29.59 o 
  -2  14   1     1276.03     1255.55     31.90 o 
  -1  14   1      535.95      586.32     21.93 o 
   0  14   1       45.35       68.28     15.75 o 
   1  14   1      500.83      514.90     22.13 o 
   2  14   1     1227.56     1266.44     27.22 o 
   3  14   1     1746.22     1686.70     40.90 o 
   4  14   1     2731.24     2693.19     53.98 o 
   5  14   1      496.13      510.85     23.25 o 
   6  14   1      360.12      365.92     16.43 o 
   7  14   1      130.22       98.53     34.83 o 
  -6  15   1     1299.15     1416.84     44.91 o 
  -5  15   1       81.28       76.66      9.97 o 
  -4  15   1       37.33       28.84      3.18 o 
  -3  15   1     1369.14     1367.87     21.88 o 
  -2  15   1     1300.74     1212.84     31.37 o 
  -1  15   1      393.30      378.56     19.57 o 
   0  15   1     3414.41     3369.31     55.68 o 
   1  15   1      450.81      446.37     20.38 o 
   2  15   1      930.93      907.05     32.88 o 
   3  15   1     1255.94     1254.18     30.41 o 
   4  15   1       73.15       72.23     13.97 o 
   5  15   1       59.41       50.51     14.30 o 
   6  15   1     1304.88     1404.26     77.59 o 
  -6  16   1      297.55      326.69     43.87 o 
  -5  16   1      226.88      253.25     15.11 o 
  -4  16   1     1562.65     1648.03     30.88 o 
  -3  16   1       82.56       91.56      8.37 o 
  -2  16   1     2004.38     2016.57     38.83 o 
  -1  16   1      717.30      687.74     24.99 o 
   0  16   1      187.94      219.98     18.52 o 
   1  16   1      848.18      825.96     28.87 o 
   2  16   1     1999.80     2062.85     39.94 o 
   3  16   1       81.93       89.50     14.72 o 
   4  16   1     1379.54     1482.18     44.96 o 
   5  16   1      239.45      266.71     13.98 o 
   6  16   1      301.25      333.56     44.66 o 
  -5  17   1       67.99       65.86     21.33 o 
  -4  17   1       11.77       16.31      9.80 o 
  -3  17   1      240.87      232.56     15.52 o 
  -2  17   1      434.48      450.64     18.90 o 
  -1  17   1      307.73      283.89     22.86 o 
   0  17   1     1173.05     1155.30     38.22 o 
   1  17   1      285.50      302.93     12.80 o 
   2  17   1      388.45      416.79     13.18 o 
   3  17   1      206.32      223.98     23.23 o 
   4  17   1       32.59       26.62     14.11 o 
   5  17   1       98.82       72.40     14.15 o 
  -4  18   1      820.95      838.17     24.42 o 
  -3  18   1      176.98      197.74     17.02 o 
  -2  18   1     1163.19     1237.84     37.84 o 
  -1  18   1      572.41      562.03     20.44 o 
   0  18   1      118.44      132.96     12.91 o 
   1  18   1      575.43      579.73     20.19 o 
   2  18   1     1055.78     1053.07     35.69 o 
   3  18   1      185.48      218.22     43.40 o 
   4  18   1      780.39      762.13     38.56 o 
  -3  19   1      485.85      568.47     31.07 o 
  -2  19   1      359.41      409.10     21.82 o 
  -1  19   1       93.60       83.25     14.01 o 
   0  19   1      917.26      992.74     28.22 o 
   1  19   1       45.60       33.76     16.29 o 
   2  19   1      421.47      439.06     27.96 o 
   3  19   1      361.83      371.32     24.04 o 
  -2  20   1       21.23       29.80     13.43 o 
  -1  20   1      258.41      295.59     18.33 o 
   0  20   1       28.08       24.48     10.29 o 
   1  20   1      342.57      377.34     34.34 o 
   2  20   1       68.72       69.40     30.20 o 
   1   0   2    19265.50    18876.40    156.78 o 
   2   0   2     4853.26     4756.25     45.54 o 
   3   0   2       78.77       96.58      6.49 o 
   4   0   2      143.39      131.03      5.06 o 
   5   0   2       19.96       30.06      4.34 o 
   6   0   2     2112.03     2177.09     32.20 o 
   7   0   2      700.58      690.98     12.05 o 
   8   0   2      549.30      574.80     12.27 o 
   9   0   2      284.06      272.82     14.66 o 
  -9   1   2      600.71      578.16     24.81 o 
  -8   1   2      279.79      261.77     12.96 o 
  -7   1   2      100.33       95.13      5.78 o 
  -6   1   2     1161.22     1160.63     14.71 o 
  -5   1   2      409.68      435.26      9.05 o 
  -4   1   2     7757.98     7784.42     60.80 o 
  -3   1   2     2175.73     2136.88     16.41 o 
  -2   1   2     8720.08     8515.05     90.52 o 
  -1   1   2     1787.48     1930.98     23.30 o 
   1   1   2     1827.46     1958.85     25.71 o 
   2   1   2     8783.33     8463.75     79.07 o 
   3   1   2     2154.61     2132.07     23.96 o 
   4   1   2     8273.25     8322.75    117.09 o 
   5   1   2      233.94      240.22      7.55 o 
   6   1   2     1283.07     1290.40     17.16 o 
   7   1   2      106.21      114.87      6.77 o 
   8   1   2      323.80      307.21     15.03 o 
   9   1   2      592.21      569.66     17.85 o 
  -9   2   2      156.71      167.11     14.94 o 
  -8   2   2      434.71      451.77     18.91 o 
  -7   2   2     1081.42     1064.51     15.24 o 
  -6   2   2     2995.89     3007.95     52.13 o 
  -5   2   2      670.12      710.94      8.58 o 
  -4   2   2      308.29      287.04      8.70 o 
  -3   2   2      101.92       88.02      2.62 o 
  -2   2   2    14558.94    14301.20    129.90 o 
  -1   2   2      122.40      143.51      7.64 o 
   0   2   2     1071.54     1060.01     14.59 o 
   1   2   2       29.32       39.40      4.76 o 
   2   2   2    15007.55    14725.75    170.71 o 
   3   2   2      109.40       91.53     10.58 o 
   4   2   2      263.89      236.38      8.21 o 
   5   2   2      877.44      951.36     15.81 o 
   6   2   2     2961.69     3012.53     31.34 o 
   7   2   2     1058.18     1049.66     16.62 o 
   8   2   2      367.80      365.93     10.35 o 
   9   2   2      170.90      178.18     10.76 o 
  -9   3   2       60.44       56.25     13.07 o 
  -8   3   2      533.29      546.83     32.10 o 
  -7   3   2      111.21      100.04      7.74 o 
  -6   3   2      340.23      322.20     10.13 o 
  -5   3   2      918.01      954.97     14.35 o 
  -4   3   2     6197.96     6191.84     40.45 o 
  -3   3   2     1537.22     1529.86     19.26 o 
  -2   3   2     5998.79     5943.66    108.07 o 
  -1   3   2     7168.30     6892.32     56.55 o 
   0   3   2      735.74      744.52     10.00 o 
   1   3   2     7220.93     6921.31     74.38 o 
   2   3   2     6422.77     6391.87    133.57 o 
   3   3   2     1411.73     1335.60     17.60 o 
   4   3   2     7310.51     7391.50     83.07 o 
   5   3   2      791.15      854.27     15.08 o 
   6   3   2      289.71      314.10      9.85 o 
   7   3   2      130.35      126.22      8.67 o 
   8   3   2      379.56      386.70      9.95 o 
   9   3   2       99.58       92.98     11.47 o 
  -9   4   2      214.84      190.51     16.32 o 
  -8   4   2      489.78      484.93     21.97 o 
  -7   4   2      528.89      525.68     17.29 o 
  -6   4   2     1395.56     1363.15     21.72 o 
  -5   4   2     1550.37     1563.15     14.82 o 
  -4   4   2      134.17      133.88      4.97 o 
  -3   4   2     3040.82     3294.87     24.00 o 
  -2   4   2     1288.33     1254.20     10.17 o 
  -1   4   2     1634.16     1600.79     17.36 o 
   0   4   2     4109.79     4015.43     35.94 o 
   1   4   2     1798.23     1750.99     28.99 o 
   2   4   2     1250.43     1202.63     14.29 o 
   3   4   2     2792.68     3162.20     43.90 o 
   4   4   2      197.49      196.52     14.27 o 
   5   4   2     1715.71     1785.16     24.27 o 
   6   4   2     1317.71     1343.60     20.32 o 
   7   4   2      431.05      399.92     10.93 o 
   8   4   2      431.05      442.22     19.20 o 
   9   4   2      226.17      215.55     12.93 o 
  -9   5   2      114.55      102.12     17.70 o 
  -8   5   2      170.87      159.51     14.63 o 
  -7   5   2      484.91      470.67     15.70 o 
  -6   5   2      827.22      845.78     15.05 o 
  -5   5   2     1970.09     2028.37     17.29 o 
  -4   5   2     7909.37     7799.36     58.12 o 
  -3   5   2     3223.11     3467.04     24.87 o 
  -2   5   2     5804.54     5935.57     63.19 o 
  -1   5   2       46.26       37.78      4.77 o 
   0   5   2      308.02      332.76      7.28 o 
   1   5   2       33.73       25.00      2.82 o 
   2   5   2     6349.97     6497.34     70.15 o 
   3   5   2     3816.50     4045.56     46.18 o 
   4   5   2     7664.02     7687.10    112.27 o 
   5   5   2     1835.58     1933.33     26.42 o 
   6   5   2      773.25      805.00     16.40 o 
   7   5   2      524.76      516.68     12.91 o 
   8   5   2      136.43      160.28     12.19 o 
   9   5   2      129.34      158.27     12.70 o 
  -9   6   2      138.21       24.03     24.38 o 
  -8   6   2      317.96      360.48     15.40 o 
  -7   6   2      719.61      691.88     20.05 o 
  -6   6   2     1172.34     1194.06     19.25 o 
  -5   6   2      471.57      464.55     10.34 o 
  -4   6   2      749.40      785.29      8.59 o 
  -3   6   2     1896.80     1906.78     17.44 o 
  -2   6   2      912.70      835.39     12.59 o 
  -1   6   2        3.32        2.33      4.86 o 
   0   6   2     8079.86     7903.80     82.05 o 
   1   6   2       34.74       39.74      2.77 o 
   2   6   2      924.45      856.47     22.01 o 
   3   6   2     1949.04     1967.81     22.81 o 
   4   6   2      832.79      841.42     14.33 o 
   5   6   2      498.91      531.78     12.83 o 
   6   6   2     1491.46     1558.84     32.91 o 
   7   6   2      842.04      863.55     24.03 o 
   8   6   2      291.71      305.74     10.50 o 
   9   6   2      144.84      164.43     16.88 o 
  -9   7   2      360.44      323.19    153.99 o 
  -8   7   2      315.30      365.49     23.18 o 
  -7   7   2      295.84      274.97      9.65 o 
  -6   7   2     1361.81     1379.64     21.58 o 
  -5   7   2     2816.09     2775.30     43.79 o 
  -4   7   2     4455.07     4341.71     51.09 o 
  -3   7   2     1751.02     1747.95     17.03 o 
  -2   7   2     6907.06     7101.69    132.70 o 
  -1   7   2     1230.80     1224.96     17.61 o 
   0   7   2      142.11      141.17      8.63 o 
   1   7   2     1456.31     1457.00     23.62 o 
   2   7   2     7166.11     7377.68     85.45 o 
   3   7   2     1789.35     1789.22     25.00 o 
   4   7   2     4535.48     4466.12     49.49 o 
   5   7   2     2758.96     2878.60     32.67 o 
   6   7   2     1080.75     1109.22     19.77 o 
   7   7   2      290.08      283.72     28.74 o 
   8   7   2      331.71      347.81     19.33 o 
   9   7   2      361.65      350.39     21.09 o 
  -9   8   2      147.72      145.03     29.63 o 
  -8   8   2      844.09      865.62     34.73 o 
  -7   8   2      224.28      218.78      8.86 o 
  -6   8   2      847.46      838.35     20.03 o 
  -5   8   2      214.46      221.72      7.24 o 
  -4   8   2      596.56      618.54      9.84 o 
  -3   8   2      562.35      577.10     10.88 o 
  -2   8   2     3521.70     3483.45     37.63 o 
  -1   8   2     1869.54     1860.70     23.99 o 
   0   8   2    13136.96    13332.45    144.82 o 
   1   8   2     1737.80     1748.69     23.15 o 
   2   8   2     3188.84     3130.25     39.18 o 
   3   8   2      523.10      533.23     11.89 o 
   4   8   2      642.79      665.06     13.74 o 
   5   8   2      340.17      359.05      8.76 o 
   6   8   2     1054.96     1095.21     67.15 o 
   7   8   2      296.64      309.72     13.29 o 
   8   8   2      732.25      732.97     38.60 o 
   9   8   2      121.32      153.29    101.78 o 
  -8   9   2      405.12      366.62     33.41 o 
  -7   9   2      145.88      118.12     28.06 o 
  -6   9   2       56.93       52.17     10.93 o 
  -5   9   2      232.81      235.64      6.03 o 
  -4   9   2     4555.48     4617.99     42.48 o 
  -3   9   2     1227.62     1178.74     13.64 o 
  -2   9   2     5275.96     5226.69     90.97 o 
  -1   9   2     1236.22     1317.73     25.82 o 
   0   9   2       20.25       22.98      8.11 o 
   1   9   2     1535.07     1628.44     24.85 o 
   2   9   2     5226.87     5067.81     84.15 o 
   3   9   2     1468.51     1426.93     22.07 o 
   4   9   2     5166.11     5440.66    101.60 o 
   5   9   2      124.36      129.85      6.13 o 
   6   9   2      115.05      110.13     11.51 o 
   7   9   2      174.20      171.32     12.01 o 
   8   9   2      447.75      414.97     26.92 o 
  -8  10   2      512.32      495.20     33.10 o 
  -7  10   2      665.68      674.55     23.54 o 
  -6  10   2     1515.70     1516.64     32.98 o 
  -5  10   2       10.95       14.67      4.64 o 
  -4  10   2      787.95      799.46     14.89 o 
  -3  10   2      941.02      894.30     17.55 o 
  -2  10   2     3430.70     3372.77     42.94 o 
  -1  10   2     2223.02     2294.36     30.60 o 
   0  10   2     4953.69     4730.02     54.16 o 
   1  10   2     2033.44     2044.68     32.13 o 
   2  10   2     3611.88     3749.82     65.25 o 
   3  10   2     1113.21     1083.44     23.66 o 
   4  10   2      743.26      689.66     17.65 o 
   5  10   2       28.49       31.39      7.66 o 
   6  10   2     1487.00     1530.10     35.60 o 
   7  10   2      736.00      765.16     25.85 o 
   8  10   2      460.70      513.14     40.92 o 
  -8  11   2      270.29      277.90     30.59 o 
  -7  11   2       99.44      108.63     15.02 o 
  -6  11   2      102.02       98.79      7.24 o 
  -5  11   2      413.56      434.39      8.99 o 
  -4  11   2     2330.40     2308.14     35.40 o 
  -3  11   2       56.87       54.58      6.12 o 
  -2  11   2     4404.80     4333.58     52.03 o 
  -1  11   2      713.20      721.95     18.93 o 
   0  11   2       33.37       31.26      9.83 o 
   1  11   2      726.53      737.47     17.93 o 
   2  11   2     4654.35     4723.64     96.29 o 
   3  11   2      178.26      181.17     12.71 o 
   4  11   2     2232.45     2190.89     42.33 o 
   5  11   2      253.02      256.81     12.40 o 
   6  11   2      155.35      164.13      6.88 o 
   7  11   2       96.82      131.66     29.98 o 
   8  11   2      239.49      195.70     35.45 o 
  -7  12   2       21.79       21.84     20.14 o 
  -6  12   2     1145.05     1179.91     29.00 o 
  -5  12   2      222.12      217.85      7.74 o 
  -4  12   2      452.14      467.15      9.87 o 
  -3  12   2      123.60      117.13      7.02 o 
  -2  12   2     1663.81     1607.72     28.79 o 
  -1  12   2      784.11      809.78     24.65 o 
   0  12   2     4039.55     3936.74     50.31 o 
   1  12   2      753.88      748.70     19.52 o 
   2  12   2     1724.94     1708.40     18.70 o 
   3  12   2      146.29      144.22     20.23 o 
   4  12   2      384.13      394.44     16.96 o 
   5  12   2      243.39      250.49     18.63 o 
   6  12   2     1128.13     1129.62     27.51 o 
   7  12   2       63.43       36.62     26.20 o 
  -7  13   2       63.29       91.76     28.68 o 
  -6  13   2      105.57      106.37     14.41 o 
  -5  13   2      518.02      519.93     15.48 o 
  -4  13   2     1985.24     2024.49     22.64 o 
  -3  13   2      205.92      211.71      9.97 o 
  -2  13   2     1623.79     1636.73     29.31 o 
  -1  13   2      568.22      559.69     22.37 o 
   0  13   2       55.05       56.45     12.73 o 
   1  13   2      455.70      441.05     17.82 o 
   2  13   2     1274.47     1303.50     25.40 o 
   3  13   2      209.33      227.45     17.46 o 
   4  13   2     2154.19     2118.00     43.63 o 
   5  13   2      585.98      588.35     15.53 o 
   6  13   2      122.39      126.18     13.68 o 
   7  13   2       59.81       54.51     38.06 o 
  -7  14   2      337.36      338.05     44.87 o 
  -6  14   2      745.98      781.19     37.68 o 
  -5  14   2      193.45      197.15     13.44 o 
  -4  14   2      102.36      113.53      6.28 o 
  -3  14   2      130.71      141.64     10.60 o 
  -2  14   2      498.26      510.29     18.35 o 
  -1  14   2      175.36      180.75     16.45 o 
   0  14   2     2356.89     2276.71     38.23 o 
   1  14   2      179.97      184.91     12.84 o 
   2  14   2      406.97      394.95     10.92 o 
   3  14   2      247.48      231.05     15.85 o 
   4  14   2       78.27       71.91     12.58 o 
   5  14   2      142.51      135.09     16.35 o 
   6  14   2      893.16      975.23     29.13 o 
   7  14   2      371.85      414.04     51.16 o 
  -6  15   2       41.11       35.40     17.93 o 
  -5  15   2      375.03      377.45     17.18 o 
  -4  15   2     1904.99     1935.73     44.70 o 
  -3  15   2      187.53      187.51     10.65 o 
  -2  15   2     1085.88     1139.51     23.87 o 
  -1  15   2     1484.36     1485.66     27.28 o 
   0  15   2     1443.22     1502.88     31.03 o 
   1  15   2     1354.95     1334.45     27.88 o 
   2  15   2     1011.30     1024.40     22.22 o 
   3  15   2      184.95      213.65     17.36 o 
   4  15   2     2001.84     1995.34     39.81 o 
   5  15   2      454.08      434.16     22.81 o 
   6  15   2       23.83       30.28     41.54 o 
  -6  16   2      540.83      506.88     40.38 o 
  -5  16   2      146.73      104.51     20.45 o 
  -4  16   2      181.55      226.43     25.59 o 
  -3  16   2       88.21       92.35      7.62 o 
  -2  16   2      300.72      309.37     16.67 o 
  -1  16   2     1148.62     1141.56     25.80 o 
   0  16   2      249.56      289.34     13.34 o 
   1  16   2     1402.17     1415.49     22.66 o 
   2  16   2      359.21      359.26      8.04 o 
   3  16   2       28.54       41.07     13.10 o 
   4  16   2      190.98      210.40     15.86 o 
   5  16   2       91.22       89.90     10.67 o 
   6  16   2      685.74      752.88     56.37 o 
  -5  17   2      219.97      229.52     23.14 o 
  -4  17   2     1571.18     1674.05     36.48 o 
  -3  17   2      502.13      534.60     15.34 o 
  -2  17   2      636.83      696.77     28.32 o 
  -1  17   2      897.70      890.23     25.47 o 
   0  17   2      576.90      586.74     22.62 o 
   1  17   2      734.29      724.97     16.42 o 
   2  17   2      497.90      551.47     28.19 o 
   3  17   2      557.22      613.60     29.80 o 
   4  17   2     1594.08     1597.03     39.58 o 
   5  17   2      237.00      201.94     31.87 o 
  -4  18   2      121.82      113.53     14.20 o 
  -3  18   2      170.66      200.59     16.12 o 
  -2  18   2      428.78      423.12     20.21 o 
  -1  18   2       59.20       63.45     12.29 o 
   0  18   2     1213.93     1271.06     26.16 o 
   1  18   2       83.65       74.50     12.99 o 
   2  18   2      537.90      557.09     28.44 o 
   3  18   2      136.65      123.10     18.04 o 
   4  18   2      164.36      171.84     25.84 o 
  -3  19   2      441.71      438.41     19.95 o 
  -2  19   2      258.44      272.47     18.60 o 
  -1  19   2      161.12      193.80     16.02 o 
   0  19   2       86.15       89.42     15.62 o 
   1  19   2      214.77      232.63     25.94 o 
   2  19   2      261.06      245.15     28.54 o 
   3  19   2      528.51      515.41     40.04 o 
  -2  20   2      279.59      298.00     22.53 o 
  -1  20   2       64.70       33.75     14.31 o 
   0  20   2      607.33      655.07     37.67 o 
   1  20   2       74.59       68.33     22.08 o 
   2  20   2      342.37      377.58     31.51 o 
   1   0   3       39.93       47.21      4.58 o 
   2   0   3     7070.06     6937.26     96.76 o 
   3   0   3     3749.59     3612.37     33.28 o 
   4   0   3     7187.22     7171.97     89.62 o 
   5   0   3     2675.25     2832.38     34.41 o 
   6   0   3      111.21      119.35      7.19 o 
   7   0   3      382.52      358.51     12.14 o 
   8   0   3       90.14       88.24      7.45 o 
   9   0   3      755.65      732.42     23.07 o 
  -9   1   3      209.93      165.06     35.57 o 
  -8   1   3      508.44      488.43     10.46 o 
  -7   1   3     2155.68     2069.58     20.00 o 
  -6   1   3     2960.00     2977.73     30.74 o 
  -5   1   3     1975.00     2038.06     23.38 o 
  -4   1   3      104.55       78.88      5.83 o 
  -3   1   3      983.81     1018.30      9.94 o 
  -2   1   3     2769.01     2995.66     23.12 o 
  -1   1   3    47775.61    49614.39    519.22 o 
   0   1   3     5649.11     5290.30     41.85 o 
   1   1   3    48544.69    50748.21    533.77 o 
   2   1   3     3128.23     3322.06     32.16 o 
   3   1   3     1127.61     1188.78     16.42 o 
   4   1   3      143.01      131.33      6.99 o 
   5   1   3     1952.88     1992.57     38.68 o 
   6   1   3     2889.05     2926.47     34.65 o 
   7   1   3     2158.02     2114.05     24.86 o 
   8   1   3      436.22      436.91     11.25 o 
   9   1   3      255.00      222.36     18.55 o 
  -9   2   3      189.51      197.13     16.65 o 
  -8   2   3      242.43      278.27     13.98 o 
  -7   2   3      383.36      369.89     11.58 o 
  -6   2   3      593.49      599.37      7.92 o 
  -5   2   3     1001.91      980.64     18.20 o 
  -4   2   3     4400.64     4307.32     49.51 o 
  -3   2   3     3531.55     3444.09     30.98 o 
  -2   2   3     4728.92     4819.16     44.17 o 
  -1   2   3     9703.38     9567.79     94.89 o 
   0   2   3       34.36       52.07      3.65 o 
   1   2   3     9057.85     8971.13     84.42 o 
   2   2   3     6031.11     6223.93     59.39 o 
   3   2   3     3615.37     3519.39     36.93 o 
   4   2   3     3780.61     3792.65     43.31 o 
   5   2   3     1093.09     1071.78     21.93 o 
   6   2   3      647.90      685.96     19.60 o 
   7   2   3      361.33      389.53     10.18 o 
   8   2   3      260.46      268.63      8.52 o 
   9   2   3      141.25      114.57     17.11 o 
  -9   3   3      119.72       85.49     29.77 o 
  -8   3   3     1427.46     1450.50     31.45 o 
  -7   3   3     1546.43     1538.26     37.90 o 
  -6   3   3     3328.34     3287.47     45.80 o 
  -5   3   3      966.85      990.12     17.73 o 
  -4   3   3      257.04      262.67      6.77 o 
  -3   3   3     1398.75     1497.40     20.40 o 
  -2   3   3     4702.42     4818.67     43.32 o 
  -1   3   3     8539.33     8339.27     76.92 o 
   0   3   3    19253.27    18606.97    195.23 o 
   1   3   3     9815.78     9813.32    132.59 o 
   2   3   3     3999.45     4140.06     62.34 o 
   3   3   3     1535.65     1684.73     24.03 o 
   4   3   3      186.60      183.47      8.44 o 
   5   3   3     1024.89     1069.28     19.60 o 
   6   3   3     3359.34     3378.89     43.55 o 
   7   3   3     1490.91     1502.65     22.60 o 
   8   3   3     1402.92     1421.39     20.46 o 
   9   3   3      128.43      129.79      8.14 o 
  -9   4   3       29.96        3.28     16.96 o 
  -8   4   3      727.70      735.99     24.82 o 
  -7   4   3       40.83       35.63     12.18 o 
  -6   4   3      412.35      396.80     17.39 o 
  -5   4   3     1231.87     1222.12     16.52 o 
  -4   4   3     4177.53     4154.95     33.89 o 
  -3   4   3     5132.73     5125.32     52.03 o 
  -2   4   3    10618.32    10492.75    132.31 o 
  -1   4   3     1719.73     1752.07     16.46 o 
   0   4   3      454.23      469.45      9.90 o 
   1   4   3     1335.78     1372.92     19.52 o 
   2   4   3    10240.72    10530.41    121.24 o 
   3   4   3     4823.33     4905.51     57.46 o 
   4   4   3     3833.92     3810.10     44.59 o 
   5   4   3     1419.74     1459.93     27.91 o 
   6   4   3      406.97      415.62     15.11 o 
   7   4   3       28.31       37.96      6.68 o 
   8   4   3      763.33      757.45     23.34 o 
   9   4   3        6.04        3.42      7.11 o 
  -9   5   3       26.43        5.96      9.30 o 
  -8   5   3     1534.04     1509.47     28.88 o 
  -7   5   3     1310.23     1309.05     26.99 o 
  -6   5   3      492.09      476.92     12.96 o 
  -5   5   3      942.68      886.93     12.41 o 
  -4   5   3      870.42      857.18     12.76 o 
  -3   5   3     1383.98     1542.47     15.44 o 
  -2   5   3     2020.98     2059.83     18.73 o 
  -1   5   3     2084.18     2094.29     23.87 o 
   0   5   3    13114.96    12630.67    130.60 o 
   1   5   3     1552.17     1446.88     14.12 o 
   2   5   3     1683.82     1707.37     20.38 o 
   3   5   3     1188.56     1355.78     23.68 o 
   4   5   3     1028.06     1043.11     17.53 o 
   5   5   3     1013.20      999.38     20.52 o 
   6   5   3      581.84      578.66     15.11 o 
   7   5   3     1133.83     1216.55     26.09 o 
   8   5   3     1344.66     1352.43     23.89 o 
   9   5   3       72.66       58.78     11.16 o 
  -9   6   3       13.04       -0.62     16.46 o 
  -8   6   3      192.90      218.37     19.49 o 
  -7   6   3      787.67      771.49     15.23 o 
  -6   6   3      795.06      767.38     15.68 o 
  -5   6   3     1020.88      988.25     12.91 o 
  -4   6   3     2813.65     2756.98     34.71 o 
  -3   6   3     1876.97     1891.32     17.43 o 
  -2   6   3     2641.23     2589.40     23.88 o 
  -1   6   3     4388.82     4506.37     53.33 o 
   0   6   3       17.28       14.26      5.12 o 
   1   6   3     4107.42     4110.93     36.94 o 
   2   6   3     2569.07     2506.60     29.59 o 
   3   6   3     1433.42     1401.92     18.72 o 
   4   6   3     2363.09     2352.53     53.11 o 
   5   6   3      813.60      802.58     16.63 o 
   6   6   3      755.57      743.01     45.18 o 
   7   6   3      845.03      834.75     17.88 o 
   8   6   3      238.65      213.71     10.83 o 
   9   6   3        0.52       -4.69      9.03 o 
  -9   7   3       14.15        6.03     15.90 o 
  -8   7   3      522.09      520.61     26.17 o 
  -7   7   3      667.96      647.17     14.63 o 
  -6   7   3      768.57      813.16     15.39 o 
  -5   7   3     1472.85     1446.66     18.92 o 
  -4   7   3      496.84      509.28     15.28 o 
  -3   7   3      221.58      261.10      6.39 o 
  -2   7   3      154.42      171.43      9.01 o 
  -1   7   3     5321.66     5416.80     49.20 o 
   0   7   3    12510.41    12618.42    118.07 o 
   1   7   3     5512.83     5628.01     54.45 o 
   2   7   3       34.12       22.68      5.84 o 
   3   7   3      152.43      167.37      9.23 o 
   4   7   3      465.33      484.61     17.82 o 
   5   7   3     1582.25     1647.88     47.01 o 
   6   7   3      569.10      622.38     55.40 o 
   7   7   3      632.88      645.93     39.23 o 
   8   7   3      681.81      686.33     18.73 o 
   9   7   3       48.52       20.47     11.38 o 
  -8   8   3      160.55      119.90     43.24 o 
  -7   8   3      236.34      208.33     14.67 o 
  -6   8   3      548.93      534.88     21.13 o 
  -5   8   3      410.24      393.57     11.46 o 
  -4   8   3      504.16      465.00     10.28 o 
  -3   8   3     1695.46     1621.46     16.42 o 
  -2   8   3     1747.54     1760.65     21.07 o 
  -1   8   3      907.46      948.12     26.18 o 
   0   8   3      373.92      390.30      9.30 o 
   1   8   3      731.90      768.63     11.95 o 
   2   8   3     1863.47     1911.44     62.62 o 
   3   8   3     1388.18     1309.09     26.09 o 
   4   8   3      370.72      341.65     13.94 o 
   5   8   3      507.81      532.42     27.84 o 
   6   8   3      368.70      356.55     16.88 o 
   7   8   3      219.77      239.48     14.58 o 
   8   8   3       95.62       89.76     17.56 o 
  -8   9   3      560.25      575.68     49.88 o 
  -7   9   3      716.50      707.92     24.77 o 
  -6   9   3      641.31      665.99     14.94 o 
  -5   9   3      385.29      399.85     11.85 o 
  -4   9   3      531.73      523.34      8.93 o 
  -3   9   3      182.62      188.31      6.99 o 
  -2   9   3      350.84      340.10      9.86 o 
  -1   9   3     3310.52     3412.28     35.78 o 
   0   9   3     7312.96     7336.93     77.93 o 
   1   9   3     3380.28     3470.54     42.66 o 
   2   9   3      587.22      583.41     14.91 o 
   3   9   3      273.62      262.38     14.37 o 
   4   9   3      418.61      419.34     14.12 o 
   5   9   3      294.64      291.92      8.46 o 
   6   9   3      445.74      472.94     19.04 o 
   7   9   3      590.06      608.51     20.51 o 
   8   9   3      644.26      676.53     54.15 o 
  -8  10   3       59.17       64.13     22.14 o 
  -7  10   3       57.61       59.51     10.72 o 
  -6  10   3      635.72      669.52     15.04 o 
  -5  10   3       74.12       65.29      7.65 o 
  -4  10   3     1524.98     1524.64     18.26 o 
  -3  10   3     2097.05     2070.94     22.12 o 
  -2  10   3     1579.28     1619.95     22.18 o 
  -1  10   3      952.97      924.12     15.54 o 
   0  10   3      812.70      873.58     15.76 o 
   1  10   3      897.97      842.55     17.73 o 
   2  10   3     1926.66     1991.07     33.28 o 
   3  10   3     2051.71     2001.79     29.93 o 
   4  10   3     1278.78     1224.29     26.44 o 
   5  10   3      217.31      200.90      8.28 o 
   6  10   3      601.71      670.51     22.86 o 
   7  10   3       40.31       41.49     17.12 o 
   8  10   3       68.00       76.52     26.88 o 
  -8  11   3      510.59      522.68     50.46 o 
  -7  11   3      523.13      544.77     20.74 o 
  -6  11   3     1079.62     1131.05     27.97 o 
  -5  11   3      542.99      513.16     17.72 o 
  -4  11   3      763.24      752.87     13.11 o 
  -3  11   3      146.20      140.74      8.27 o 
  -2  11   3     1386.52     1365.54     21.47 o 
  -1  11   3     1812.32     1730.67     25.63 o 
   0  11   3     2815.60     2803.46     55.47 o 
   1  11   3     1655.36     1547.30     27.49 o 
   2  11   3     1288.70     1233.88     24.99 o 
   3  11   3      253.59      242.22     13.22 o 
   4  11   3      616.83      630.68     21.58 o 
   5  11   3      394.40      374.60     23.89 o 
   6  11   3     1040.96     1117.15     32.14 o 
   7  11   3      573.98      567.71     28.59 o 
   8  11   3      383.44      391.16     39.94 o 
  -7  12   3      132.96      136.36     20.35 o 
  -6  12   3      329.09      323.80     18.64 o 
  -5  12   3      492.56      504.12     20.97 o 
  -4  12   3      913.04      916.74     15.11 o 
  -3  12   3      635.69      644.20     12.34 o 
  -2  12   3     2528.61     2515.63     33.46 o 
  -1  12   3      787.98      774.28     17.60 o 
   0  12   3      233.10      254.44     12.13 o 
   1  12   3      945.00      905.49     17.67 o 
   2  12   3     2924.94     2857.20     49.43 o 
   3  12   3      315.79      336.80     14.82 o 
   4  12   3      962.42      933.90     23.91 o 
   5  12   3      588.40      600.30     25.13 o 
   6  12   3      324.26      344.02     19.19 o 
   7  12   3      100.71      149.01     42.55 o 
  -7  13   3      357.03      359.59     39.13 o 
  -6  13   3      425.76      449.64     23.93 o 
  -5  13   3      448.26      427.18     15.83 o 
  -4  13   3      205.79      227.68     15.36 o 
  -3  13   3     1234.15     1210.04     19.82 o 
  -2  13   3     3127.93     3165.55     54.03 o 
  -1  13   3     2637.83     2636.55     35.68 o 
   0  13   3     3168.96     3149.84     36.77 o 
   1  13   3     2469.69     2432.03     35.06 o 
   2  13   3     3114.31     2969.26     47.18 o 
   3  13   3     1052.64      993.61     28.79 o 
   4  13   3      262.18      255.34     13.44 o 
   5  13   3      489.66      528.16     53.00 o 
   6  13   3      347.32      372.49     20.29 o 
   7  13   3      315.45      337.61     41.55 o 
  -7  14   3      245.35      242.11     38.01 o 
  -6  14   3      442.63      447.62     22.68 o 
  -5  14   3      115.13      114.92      8.01 o 
  -4  14   3      941.30      917.37     18.98 o 
  -3  14   3      507.31      538.33     14.16 o 
  -2  14   3      703.26      728.92     20.41 o 
  -1  14   3      702.47      739.16     23.88 o 
   0  14   3       89.14      108.85     11.04 o 
   1  14   3      856.99      872.13     17.91 o 
   2  14   3      803.94      758.91     21.37 o 
   3  14   3      410.80      400.42     18.46 o 
   4  14   3      806.09      784.88     21.69 o 
   5  14   3       80.03       83.22     21.25 o 
   6  14   3      383.08      369.64     21.71 o 
   7  14   3      268.50      261.23     41.39 o 
  -6  15   3      338.72      388.47     32.28 o 
  -5  15   3     1069.93     1100.23     32.68 o 
  -4  15   3      117.83      135.56     11.18 o 
  -3  15   3      236.40      234.59     10.21 o 
  -2  15   3      901.10      960.10     21.58 o 
  -1  15   3      408.52      404.84     15.39 o 
   0  15   3      103.75      134.76     10.44 o 
   1  15   3      317.93      341.48     18.81 o 
   2  15   3      883.08      851.44     49.08 o 
   3  15   3      265.12      306.89     18.14 o 
   4  15   3      114.73      134.25     29.41 o 
   5  15   3     1146.87     1086.92     82.22 o 
   6  15   3      280.65      296.57     33.27 o 
  -6  16   3      268.68      270.61     20.85 o 
  -5  16   3      306.62      314.19     22.92 o 
  -4  16   3      622.26      579.35     30.31 o 
  -3  16   3      977.83     1001.29     17.77 o 
  -2  16   3      992.54     1051.81     23.76 o 
  -1  16   3      937.69      947.67     23.06 o 
   0  16   3      208.96      224.01     16.05 o 
   1  16   3      997.90      995.34     23.46 o 
   2  16   3      970.24      977.57     43.42 o 
   3  16   3      929.48      961.44     33.79 o 
   4  16   3      551.64      543.85     20.73 o 
   5  16   3      367.30      387.43     25.61 o 
   6  16   3      253.12      219.14     19.48 o 
  -5  17   3      444.37      460.19     26.90 o 
  -4  17   3      249.22      277.76     22.59 o 
  -3  17   3      271.33      275.88     13.92 o 
  -2  17   3      357.59      376.09     17.25 o 
  -1  17   3      161.83      187.44     18.56 o 
   0  17   3      509.40      582.66     19.86 o 
   1  17   3      127.71      138.37      9.19 o 
   2  17   3      426.38      428.44     24.95 o 
   3  17   3      344.02      332.01     25.63 o 
   4  17   3      232.33      242.19     17.27 o 
   5  17   3      429.63      451.65     27.73 o 
  -4  18   3      668.66      660.18     33.01 o 
  -3  18   3      637.03      661.88     27.90 o 
  -2  18   3      411.83      456.33     32.08 o 
  -1  18   3      427.77      429.86     20.17 o 
   0  18   3       38.10       52.27     10.31 o 
   1  18   3      394.02      388.25     16.47 o 
   2  18   3      258.44      237.27     26.41 o 
   3  18   3      687.52      676.61     28.27 o 
   4  18   3      699.33      698.68     25.98 o 
  -3  19   3      174.30      156.60     22.49 o 
  -2  19   3      585.86      594.84     25.81 o 
  -1  19   3      924.35      978.51     29.17 o 
   0  19   3     1027.33     1041.49     30.25 o 
   1  19   3      894.67      940.82     38.77 o 
   2  19   3      550.89      583.70     59.52 o 
   3  19   3      202.97      235.74     21.63 o 
  -2  20   3      981.81     1070.59     32.95 o 
  -1  20   3      382.75      430.02     26.93 o 
   0  20   3      273.12      299.91     30.84 o 
   1  20   3      396.26      405.34     34.15 o 
   2  20   3     1172.71     1194.34     48.89 o 
   0   0   4      462.67      394.21     12.61 o 
   1   0   4     1210.58     1162.11     13.29 o 
   2   0   4     8078.24     8399.06    108.34 o 
   3   0   4     1351.84     1407.11     14.46 o 
   4   0   4      948.07      967.74     11.98 o 
   5   0   4     1569.68     1515.86     18.59 o 
   6   0   4     1157.58     1148.78     14.45 o 
   7   0   4      122.72      139.59     11.25 o 
   8   0   4     1220.78     1132.02     37.39 o 
   9   0   4      261.75      255.82     15.71 o 
  -9   1   4      250.60      269.91     53.97 o 
  -8   1   4       12.64       22.15     13.91 o 
  -7   1   4      162.40      138.95      5.41 o 
  -6   1   4      896.60      871.61     11.39 o 
  -5   1   4     1743.86     1708.54     24.19 o 
  -4   1   4     3570.30     3603.86     29.16 o 
  -3   1   4       62.03       27.32      3.34 o 
  -2   1   4     1572.27     1590.86     14.23 o 
  -1   1   4     2340.88     2394.62     20.43 o 
   0   1   4     6926.86     7129.45     59.56 o 
   1   1   4     2652.64     2756.16     24.01 o 
   2   1   4     1158.78     1134.50     12.05 o 
   3   1   4      151.46      124.11      4.36 o 
   4   1   4     3365.37     3368.93     34.80 o 
   5   1   4     1977.96     2022.49     31.83 o 
   6   1   4      944.79      994.58     16.38 o 
   7   1   4      156.11      147.63      7.16 o 
   8   1   4       21.38       18.68      4.78 o 
   9   1   4      259.22      266.32     17.19 o 
  -9   2   4      125.44      150.45     22.89 o 
  -8   2   4      763.97      734.13     22.86 o 
  -7   2   4     1017.08     1057.18     21.89 o 
  -6   2   4     1023.56      962.90     18.59 o 
  -5   2   4     1405.96     1376.11     30.08 o 
  -4   2   4     1143.50     1181.46     21.98 o 
  -3   2   4     6176.32     6747.40    154.66 o 
  -2   2   4     2426.75     2467.90     19.95 o 
  -1   2   4     4821.02     4689.71     37.01 o 
   0   2   4    12168.29    11614.62     93.98 o 
   1   2   4     4431.09     4335.08     46.93 o 
   2   2   4     2300.73     2313.76     39.34 o 
   3   2   4     6045.51     6500.12     64.88 o 
   4   2   4     1092.71     1125.99     17.71 o 
   5   2   4     1216.96     1249.92     19.88 o 
   6   2   4     1038.00     1051.34     18.60 o 
   7   2   4      977.03     1011.42     15.63 o 
   8   2   4      845.76      811.35     16.13 o 
   9   2   4      113.00       91.24     17.97 o 
  -9   3   4      793.16      770.03     43.01 o 
  -8   3   4       10.17        6.06      9.58 o 
  -7   3   4       72.73       72.88     10.40 o 
  -6   3   4       44.92       53.92      7.51 o 
  -5   3   4     1274.04     1195.38     42.90 o 
  -4   3   4     2385.26     2308.82     25.27 o 
  -3   3   4     4003.75     3759.62     36.42 o 
  -2   3   4     8659.84     8778.55     78.70 o 
  -1   3   4     2781.29     2892.17     24.83 o 
   0   3   4       49.56       52.81      4.69 o 
   1   3   4     2765.96     2878.04     27.88 o 
   2   3   4     7992.56     7666.02    191.02 o 
   3   3   4     4142.01     3986.05     43.16 o 
   4   3   4     2498.77     2477.73     33.92 o 
   5   3   4     1480.42     1415.17     21.99 o 
   6   3   4       70.12       71.41      8.68 o 
   7   3   4       62.38       57.21      9.02 o 
   8   3   4       19.66       25.94      7.12 o 
   9   3   4      692.40      670.06     47.06 o 
  -9   4   4      366.31      322.80     29.29 o 
  -8   4   4     1364.22     1332.76     27.39 o 
  -7   4   4     1917.44     1960.61     31.79 o 
  -6   4   4      716.29      724.86     13.82 o 
  -5   4   4      430.40      399.56     11.29 o 
  -4   4   4      117.63      119.77      7.97 o 
  -3   4   4     2566.82     2708.96     27.12 o 
  -2   4   4     6559.45     6900.68     67.32 o 
  -1   4   4     1635.18     1494.81     15.71 o 
   0   4   4     4297.84     4274.96     41.27 o 
   1   4   4     1978.99     1850.67     17.08 o 
   2   4   4     6616.04     6905.99     57.24 o 
   3   4   4     2524.93     2667.35     46.77 o 
   4   4   4       73.32       98.95      9.27 o 
   5   4   4      452.83      452.69     15.00 o 
   6   4   4      743.19      790.39     22.73 o 
   7   4   4     2223.89     2281.38     31.34 o 
   8   4   4     1479.57     1471.10     24.17 o 
   9   4   4      362.65      330.58     29.29 o 
  -9   5   4      554.30      512.24     30.31 o 
  -8   5   4       61.07       38.72     11.45 o 
  -7   5   4      238.75      228.21     10.54 o 
  -6   5   4     1692.51     1665.74     21.68 o 
  -5   5   4     2353.70     2281.53     23.12 o 
  -4   5   4     1580.57     1522.41     16.79 o 
  -3   5   4    11418.10    11428.38     89.37 o 
  -2   5   4     2724.11     2790.14     30.27 o 
  -1   5   4     1235.01     1276.45     13.74 o 
   0   5   4     1048.39     1073.93     12.62 o 
   1   5   4      994.78      997.76     16.34 o 
   2   5   4     2084.98     2121.49     31.74 o 
   3   5   4    11491.88    11416.27    323.57 o 
   4   5   4     1433.11     1394.79     26.94 o 
   5   5   4     2341.52     2363.24     40.19 o 
   6   5   4     1965.18     2017.61     31.17 o 
   7   5   4      271.38      275.28     14.46 o 
   8   5   4       80.36       75.77      9.37 o 
   9   5   4      573.59      550.51     27.50 o 
  -9   6   4      101.03       39.23     31.76 o 
  -8   6   4      572.19      576.43     19.26 o 
  -7   6   4      911.33      900.83     19.04 o 
  -6   6   4     1328.80     1355.30     17.68 o 
  -5   6   4     3963.51     3862.50     45.52 o 
  -4   6   4       98.41       88.68      5.35 o 
  -3   6   4      202.01      208.95     10.87 o 
  -2   6   4     4738.07     5099.94     48.95 o 
  -1   6   4     4400.32     4346.67     47.10 o 
   0   6   4     8384.67     8461.44    100.99 o 
   1   6   4     4119.57     3920.52     40.41 o 
   2   6   4     4647.04     5056.55     57.04 o 
   3   6   4      295.70      287.33      8.40 o 
   4   6   4      126.53      158.26     28.34 o 
   5   6   4     3975.59     4135.55     73.91 o 
   6   6   4     1398.34     1487.90     32.21 o 
   7   6   4     1098.90     1149.11     29.23 o 
   8   6   4      589.36      614.79     14.74 o 
   9   6   4      156.18      159.93     14.81 o 
  -9   7   4       96.31       33.44     29.39 o 
  -8   7   4       40.93       61.57     24.17 o 
  -7   7   4      360.92      322.04     11.76 o 
  -6   7   4      451.33      431.24     10.03 o 
  -5   7   4     1333.77     1296.18     15.17 o 
  -4   7   4      579.45      570.62     12.26 o 
  -3   7   4     1873.78     1743.33     20.97 o 
  -2   7   4      261.74      271.67     11.64 o 
  -1   7   4     1372.57     1337.81     21.03 o 
   0   7   4     1173.99     1268.87     22.48 o 
   1   7   4     1228.76     1218.41     13.75 o 
   2   7   4       79.02       90.65      7.15 o 
   3   7   4     2046.43     1956.39     24.08 o 
   4   7   4      741.58      749.24     22.40 o 
   5   7   4     1329.47     1302.91     37.07 o 
   6   7   4      500.97      503.78     22.10 o 
   7   7   4      411.59      379.99     23.90 o 
   8   7   4       67.80       72.06     10.53 o 
   9   7   4      179.77      200.51     18.10 o 
  -8   8   4      884.29      856.04     22.83 o 
  -7   8   4      902.96      918.57     23.28 o 
  -6   8   4     1311.96     1269.98     21.51 o 
  -5   8   4      864.79      838.40     25.86 o 
  -4   8   4      884.24      892.77     19.31 o 
  -3   8   4      632.04      627.80     13.53 o 
  -2   8   4     1113.30     1116.88     20.79 o 
  -1   8   4     3514.82     3408.94     45.10 o 
   0   8   4      266.80      195.40     13.42 o 
   1   8   4     3794.45     3765.73     41.43 o 
   2   8   4     1111.14     1076.50     18.76 o 
   3   8   4      548.80      568.00     15.19 o 
   4   8   4      832.15      822.50     15.08 o 
   5   8   4      774.07      814.17     25.02 o 
   6   8   4     1458.70     1493.90     34.21 o 
   7   8   4      854.61      886.03     26.03 o 
   8   8   4     1064.23     1103.03     32.51 o 
  -8   9   4       76.85       46.09     18.85 o 
  -7   9   4       96.22       54.62     14.73 o 
  -6   9   4      318.48      320.93     18.78 o 
  -5   9   4      978.52      959.22     17.62 o 
  -4   9   4      822.56      785.34     15.27 o 
  -3   9   4     3070.92     2948.07     39.77 o 
  -2   9   4     1008.24     1008.40     23.58 o 
  -1   9   4     1876.40     1903.07     25.80 o 
   0   9   4       48.41       73.79      9.91 o 
   1   9   4     1763.01     1781.47     19.70 o 
   2   9   4      941.62      941.57     22.01 o 
   3   9   4     2970.03     2868.72     39.44 o 
   4   9   4      665.92      613.14     15.57 o 
   5   9   4     1151.55     1190.94     31.11 o 
   6   9   4      202.46      227.94     16.56 o 
   7   9   4       78.64       70.32     12.84 o 
   8   9   4      131.66      110.41     25.74 o 
  -8  10   4      232.23      226.55     28.32 o 
  -7  10   4      931.17      963.46     30.87 o 
  -6  10   4       35.72       46.57      8.38 o 
  -5  10   4      196.38      189.11     12.32 o 
  -4  10   4      268.54      266.64     11.92 o 
  -3  10   4      544.74      512.76     17.43 o 
  -2  10   4      677.33      645.17     14.69 o 
  -1  10   4     1369.31     1256.58     22.83 o 
   0  10   4      447.27      387.15     11.30 o 
   1  10   4     1512.21     1404.98     26.37 o 
   2  10   4      774.10      770.45     18.42 o 
   3  10   4      518.77      519.74     14.60 o 
   4  10   4      393.15      390.33     15.74 o 
   5  10   4      179.78      169.43      4.51 o 
   6  10   4       35.30       43.00     12.62 o 
   7  10   4      892.61      953.29     36.89 o 
   8  10   4      243.47      233.18     43.62 o 
  -8  11   4       22.10       27.51     21.66 o 
  -7  11   4      172.00      197.48     15.61 o 
  -6  11   4      129.81      145.89     10.09 o 
  -5  11   4     1461.05     1442.61     25.65 o 
  -4  11   4      964.56      932.25     21.91 o 
  -3  11   4     3428.69     3344.38     42.12 o 
  -2  11   4      723.36      740.23     18.57 o 
  -1  11   4     1954.71     1935.06     34.39 o 
   0  11   4     1543.24     1569.85     23.74 o 
   1  11   4     2086.53     2093.16     36.87 o 
   2  11   4      742.27      752.64     20.66 o 
   3  11   4     3533.65     3502.22     49.13 o 
   4  11   4     1266.88     1229.99     38.85 o 
   5  11   4     1405.93     1294.19     56.95 o 
   6  11   4      161.37      180.00     17.38 o 
   7  11   4      152.76      147.22     21.99 o 
   8  11   4       38.24       32.81     33.36 o 
  -7  12   4      849.70      908.82     26.28 o 
  -6  12   4      736.62      740.86     17.27 o 
  -5  12   4     1004.24     1043.03     24.73 o 
  -4  12   4       35.92       35.36     10.51 o 
  -3  12   4      821.06      777.86     17.67 o 
  -2  12   4      983.85      991.79     20.29 o 
  -1  12   4     4153.38     3944.29     53.55 o 
   0  12   4     1291.52     1334.24     27.89 o 
   1  12   4     4565.28     4404.28     48.84 o 
   2  12   4     1148.47     1132.97     26.00 o 
   3  12   4      780.52      731.73     24.25 o 
   4  12   4        8.08        8.43     10.54 o 
   5  12   4      982.90      984.18     40.87 o 
   6  12   4      665.84      684.41     26.88 o 
   7  12   4      882.59      910.16     45.39 o 
  -7  13   4      117.68      108.99     15.70 o 
  -6  13   4      447.37      471.19     16.83 o 
  -5  13   4     1114.12     1112.84     23.69 o 
  -4  13   4      759.87      746.93     24.55 o 
  -3  13   4     1749.51     1812.53     27.82 o 
  -2  13   4      193.47      188.26     15.47 o 
  -1  13   4      377.72      375.97     18.52 o 
   0  13   4       23.27       32.56     10.56 o 
   1  13   4      602.21      619.62     17.83 o 
   2  13   4       62.35       66.79     12.51 o 
   3  13   4     1771.85     1818.54     37.63 o 
   4  13   4      943.97      893.06     25.17 o 
   5  13   4     1139.26     1065.45     56.35 o 
   6  13   4      463.48      510.67     24.69 o 
   7  13   4      110.92       98.74     42.11 o 
  -7  14   4      571.79      556.95     47.16 o 
  -6  14   4      215.50      222.63     18.61 o 
  -5  14   4      968.06      977.14     23.15 o 
  -4  14   4      543.14      509.66     14.72 o 
  -3  14   4     1505.11     1409.83     23.96 o 
  -2  14   4     1156.34     1185.54     33.93 o 
  -1  14   4     2941.58     2900.71     43.02 o 
   0  14   4     1503.95     1491.27     31.25 o 
   1  14   4     2795.76     2844.60     40.59 o 
   2  14   4     1364.64     1409.45     38.04 o 
   3  14   4     1393.99     1327.65     44.65 o 
   4  14   4      568.22      556.55     26.41 o 
   5  14   4      965.72      895.88     58.58 o 
   6  14   4      204.37      240.18     20.37 o 
   7  14   4      620.47      705.08     71.21 o 
  -6  15   4      257.40      275.33     21.21 o 
  -5  15   4      939.44      927.00     34.92 o 
  -4  15   4      284.89      312.69     13.16 o 
  -3  15   4     2261.72     2270.12     32.97 o 
  -2  15   4      569.17      578.34     21.82 o 
  -1  15   4      158.72      167.55     13.94 o 
   0  15   4      227.33      231.07     16.04 o 
   1  15   4       77.59       77.92      6.93 o 
   2  15   4      586.80      584.94     27.76 o 
   3  15   4     2215.20     2179.85     49.19 o 
   4  15   4      280.55      303.69     15.69 o 
   5  15   4      842.48      898.94     34.90 o 
   6  15   4      314.59      339.01     23.06 o 
  -6  16   4      428.35      421.92     35.80 o 
  -5  16   4      176.41      205.90     22.59 o 
  -4  16   4      292.16      274.70     15.79 o 
  -3  16   4      481.06      516.85     16.09 o 
  -2  16   4      173.46      186.05     17.57 o 
  -1  16   4      447.52      493.26     21.40 o 
   0  16   4      461.00      486.84     30.94 o 
   1  16   4      190.47      210.76     13.38 o 
   2  16   4      148.51      192.66     28.10 o 
   3  16   4      490.33      503.16     22.57 o 
   4  16   4      197.45      176.77     19.08 o 
   5  16   4      235.93      267.27     35.82 o 
   6  16   4      484.46      543.49     73.18 o 
  -5  17   4      718.30      759.69     32.69 o 
  -4  17   4      157.50      135.72     18.91 o 
  -3  17   4      920.88      923.07     21.52 o 
  -2  17   4      582.06      568.04     23.47 o 
  -1  17   4      271.45      288.35     21.45 o 
   0  17   4      156.89      155.01     12.27 o 
   1  17   4      273.98      273.78     13.00 o 
   2  17   4      649.82      658.93     48.29 o 
   3  17   4      825.69      812.12     28.91 o 
   4  17   4      117.67       79.70     18.63 o 
   5  17   4      743.05      792.78     50.89 o 
  -4  18   4      129.01      131.97     23.19 o 
  -3  18   4      206.09      252.43     21.44 o 
  -2  18   4      326.96      384.53     27.97 o 
  -1  18   4      627.72      674.30     35.29 o 
   0  18   4     1042.03     1018.85     30.64 o 
   1  18   4      681.74      638.10     42.30 o 
   2  18   4      262.80      292.20     26.54 o 
   3  18   4      233.14      208.72     24.89 o 
   4  18   4      218.17      233.18     49.29 o 
  -3  19   4      350.58      385.34     24.77 o 
  -2  19   4      446.54      496.56     49.47 o 
  -1  19   4       72.64      126.67     18.85 o 
   0  19   4      201.92      210.96     20.35 o 
   1  19   4      126.59      119.90     23.05 o 
   2  19   4      417.00      404.10     31.97 o 
   3  19   4      393.19      400.51     25.18 o 
  -2  20   4      295.66      295.18     23.07 o 
  -1  20   4      807.27      772.41     36.29 o 
   0  20   4      225.34      220.41     29.19 o 
   1  20   4      851.02      828.62     56.88 o 
   2  20   4      225.38      198.79     30.19 o 
   1   0   5      943.46      926.70     11.94 o 
   2   0   5      104.04      123.92      5.23 o 
   3   0   5     9831.63     9817.75     81.16 o 
   4   0   5       70.00      104.45      4.03 o 
   5   0   5     2922.42     2837.06     40.10 o 
   6   0   5      278.87      283.83     12.97 o 
   7   0   5        9.52       12.19      4.08 o 
   8   0   5       35.51       24.39     10.07 o 
   9   0   5      915.79      901.87     29.35 o 
  -9   1   5      203.24      190.86     20.88 o 
  -8   1   5       13.14       17.03      9.69 o 
  -7   1   5     1916.15     2044.01     51.87 o 
  -6   1   5       88.38       86.53      4.42 o 
  -5   1   5      661.16      610.72      7.92 o 
  -4   1   5     1015.42     1057.54     10.38 o 
  -3   1   5      313.68      331.77      9.91 o 
  -2   1   5      759.56      789.55     10.99 o 
  -1   1   5    14462.82    14296.52    121.69 o 
   0   1   5     4745.23     4803.36     41.44 o 
   1   1   5    12774.22    12601.36    116.01 o 
   2   1   5      895.45      934.01     16.85 o 
   3   1   5      417.54      444.05      9.99 o 
   4   1   5     1066.41     1102.21     16.92 o 
   5   1   5      774.98      766.37     17.96 o 
   6   1   5       90.95       96.23     13.70 o 
   7   1   5     1602.63     1590.51     19.04 o 
   8   1   5       37.45       28.87      6.05 o 
   9   1   5      149.80      151.00     15.90 o 
  -9   2   5      589.90      559.50     38.90 o 
  -8   2   5       63.10       49.82     14.21 o 
  -7   2   5      315.23      298.76     27.15 o 
  -6   2   5      104.70      121.46      9.47 o 
  -5   2   5     1911.29     1812.14     28.99 o 
  -4   2   5     1188.69     1169.20     15.66 o 
  -3   2   5     9910.83     9927.87    145.16 o 
  -2   2   5     3499.27     3686.49     30.44 o 
  -1   2   5     3060.38     3124.74     28.73 o 
   0   2   5     2345.66     2359.06     22.19 o 
   1   2   5     2555.89     2600.07     29.24 o 
   2   2   5     3439.42     3623.65     30.21 o 
   3   2   5    10572.91    10887.87    112.27 o 
   4   2   5     1323.41     1329.43     21.21 o 
   5   2   5     2396.34     2368.70     52.35 o 
   6   2   5       62.45       62.36      8.02 o 
   7   2   5      317.36      325.87     14.08 o 
   8   2   5       79.86       71.14      7.25 o 
   9   2   5      611.62      615.03     22.95 o 
  -9   3   5      340.55      337.11     42.15 o 
  -8   3   5       27.94       30.00     10.03 o 
  -7   3   5     1171.09     1210.65     24.49 o 
  -6   3   5      200.26      214.42     10.77 o 
  -5   3   5     1755.95     1704.56     25.28 o 
  -4   3   5      321.84      326.25     10.80 o 
  -3   3   5      953.81      999.96     24.84 o 
  -2   3   5       42.04       59.91      6.50 o 
  -1   3   5    11536.80    11324.04    103.04 o 
   0   3   5      417.33      481.57      7.84 o 
   1   3   5     9956.00     9859.07     97.49 o 
   2   3   5        7.71        8.91      3.94 o 
   3   3   5     1005.54     1053.30     16.35 o 
   4   3   5      269.91      296.54     11.96 o 
   5   3   5     1459.45     1437.57     23.46 o 
   6   3   5      150.11      175.53     11.50 o 
   7   3   5     1285.00     1286.86     20.70 o 
   8   3   5       70.85       59.41      7.92 o 
   9   3   5      298.77      267.34     26.68 o 
  -9   4   5      384.03      429.66     39.98 o 
  -8   4   5      322.98      359.66     18.20 o 
  -7   4   5       51.26       84.26     11.78 o 
  -6   4   5       37.49       54.20      8.73 o 
  -5   4   5     2178.23     2088.03     22.80 o 
  -4   4   5      283.67      215.62      9.74 o 
  -3   4   5    13446.44    13834.98    135.14 o 
  -2   4   5     2762.38     2861.49     28.52 o 
  -1   4   5     6380.02     6611.21     56.61 o 
   0   4   5        3.13        3.30      3.56 o 
   1   4   5     6506.69     6757.21     65.78 o 
   2   4   5     2695.53     2852.54     24.11 o 
   3   4   5    13120.87    13652.03    172.18 o 
   4   4   5      311.99      265.42     11.30 o 
   5   4   5     1868.21     1861.49     31.11 o 
   6   4   5       71.18       63.25     12.27 o 
   7   4   5       43.58       41.43     10.32 o 
   8   4   5      322.73      299.39     16.55 o 
   9   4   5      312.38      337.73     20.68 o 
  -9   5   5      371.12      325.73     27.37 o 
  -8   5   5       47.36       39.71     10.26 o 
  -7   5   5      725.86      743.20     17.66 o 
  -6   5   5      772.12      784.57     15.35 o 
  -5   5   5      590.93      564.80     11.50 o 
  -4   5   5      749.10      760.76     10.59 o 
  -3   5   5       64.65       75.49      7.42 o 
  -2   5   5     4754.44     4911.30     57.00 o 
  -1   5   5     7082.06     6879.12     59.71 o 
   0   5   5     1383.92     1444.34     14.98 o 
   1   5   5     6942.95     6684.72     62.75 o 
   2   5   5     4717.00     4971.40     43.85 o 
   3   5   5      121.12      141.07     14.93 o 
   4   5   5      696.02      715.79     20.38 o 
   5   5   5      607.04      552.65     26.88 o 
   6   5   5      788.07      821.19     24.73 o 
   7   5   5      923.19      994.99     24.76 o 
   8   5   5       11.42        7.57      6.54 o 
   9   5   5      335.03      291.06     15.30 o 
  -9   6   5      877.45      904.92     45.89 o 
  -8   6   5      481.23      459.90     23.49 o 
  -7   6   5      107.62      102.32     10.10 o 
  -6   6   5      550.52      525.18     14.79 o 
  -5   6   5     3971.70     3803.87     36.22 o 
  -4   6   5       19.17       12.18      2.80 o 
  -3   6   5     3839.71     3736.17     35.98 o 
  -2   6   5     2269.02     2429.09     23.84 o 
  -1   6   5     2731.87     2729.88     25.93 o 
   0   6   5     1149.96     1110.05     14.72 o 
   1   6   5     3185.34     3209.50     39.68 o 
   2   6   5     1841.56     2012.27     20.41 o 
   3   6   5     3902.86     3842.39     33.44 o 
   4   6   5       35.59       28.80     12.95 o 
   5   6   5     3761.61     3746.13     69.65 o 
   6   6   5      661.68      646.36     18.40 o 
   7   6   5      122.76      143.05     15.87 o 
   8   6   5      454.67      435.47     15.12 o 
   9   6   5      844.02      792.83     28.65 o 
  -9   7   5      391.89      292.33     45.21 o 
  -8   7   5        2.83       11.04     12.21 o 
  -7   7   5     1522.26     1521.20     24.98 o 
  -6   7   5     2266.48     2238.02     29.19 o 
  -5   7   5     1528.95     1593.46     18.54 o 
  -4   7   5      451.44      453.73     12.39 o 
  -3   7   5      972.92     1052.94     19.75 o 
  -2   7   5      913.32      896.06     16.94 o 
  -1   7   5     4521.39     4236.39     70.71 o 
   0   7   5     1758.00     1837.92     42.41 o 
   1   7   5     4127.58     3914.82     48.58 o 
   2   7   5      797.21      765.63     15.48 o 
   3   7   5      791.11      865.83     11.48 o 
   4   7   5      449.28      482.98     33.22 o 
   5   7   5     1365.49     1425.19     48.67 o 
   6   7   5     2307.26     2355.84     98.52 o 
   7   7   5     1415.42     1488.76     50.18 o 
   8   7   5        3.45       10.82      9.26 o 
   9   7   5      260.59      263.88     24.77 o 
  -8   8   5      211.35      168.57     23.31 o 
  -7   8   5      189.90      228.32     19.70 o 
  -6   8   5      125.76      116.89     12.41 o 
  -5   8   5     1326.61     1266.29     21.39 o 
  -4   8   5     1796.30     1747.94     23.35 o 
  -3   8   5     5994.00     5856.33     60.45 o 
  -2   8   5     1028.51     1075.77     19.46 o 
  -1   8   5     1023.44      972.54     19.18 o 
   0   8   5     3158.22     3158.10     34.49 o 
   1   8   5     1045.39     1016.72     12.63 o 
   2   8   5     1008.24     1030.73     18.44 o 
   3   8   5     6118.61     6172.96     73.28 o 
   4   8   5     1800.28     1765.13     34.59 o 
   5   8   5     1453.14     1407.35     51.62 o 
   6   8   5       72.45       76.19     23.67 o 
   7   8   5      195.26      200.46     22.56 o 
   8   8   5      171.44      164.85     13.92 o 
  -8   9   5      300.35      343.34     17.88 o 
  -7   9   5     1217.20     1205.50     29.10 o 
  -6   9   5      397.69      366.96     16.29 o 
  -5   9   5      946.06      957.87     21.12 o 
  -4   9   5      423.24      413.47     14.77 o 
  -3   9   5       94.18      103.23      9.95 o 
  -2   9   5     1631.41     1686.71     31.15 o 
  -1   9   5     3420.34     3277.71     38.67 o 
   0   9   5       15.13       27.92      7.56 o 
   1   9   5     3624.28     3421.10     35.08 o 
   2   9   5     1687.04     1699.03     33.79 o 
   3   9   5       45.13       50.80      6.85 o 
   4   9   5      524.50      483.32     16.86 o 
   5   9   5     1113.83     1154.31     33.35 o 
   6   9   5      466.75      478.29     36.26 o 
   7   9   5     1100.47     1169.14     32.41 o 
   8   9   5      300.45      302.46     18.42 o 
  -8  10   5      200.14      236.52     23.38 o 
  -7  10   5       43.44       19.39     12.04 o 
  -6  10   5       97.55       94.85     11.18 o 
  -5  10   5     1108.97     1084.45     20.59 o 
  -4  10   5     4213.99     4148.84     48.91 o 
  -3  10   5     6483.54     6307.13     83.23 o 
  -2  10   5     2176.05     2177.27     31.79 o 
  -1  10   5     2005.79     1980.75     27.91 o 
   0  10   5      261.84      264.21     11.24 o 
   1  10   5     1788.91     1796.89     20.97 o 
   2  10   5     2074.60     2069.87     35.42 o 
   3  10   5     6827.71     6712.54     90.74 o 
   4  10   5     4124.33     3975.71    116.17 o 
   5  10   5      936.59      982.95     72.31 o 
   6  10   5      102.01      102.99     15.81 o 
   7  10   5       30.25       30.95     12.88 o 
   8  10   5      230.11      250.06     38.84 o 
  -8  11   5      179.46      165.59     28.97 o 
  -7  11   5     1046.92     1151.01     39.04 o 
  -6  11   5      447.30      426.42     14.04 o 
  -5  11   5      800.02      810.40     17.66 o 
  -4  11   5       94.13       90.52      9.93 o 
  -3  11   5      898.58      840.00     24.85 o 
  -2  11   5      273.76      240.78     15.92 o 
  -1  11   5     3223.30     3157.32     43.24 o 
   0  11   5     1180.04     1182.71     28.01 o 
   1  11   5     3261.27     3250.51     39.86 o 
   2  11   5      188.69      180.43     16.01 o 
   3  11   5     1093.41     1032.53     28.86 o 
   4  11   5      138.09      152.18     14.89 o 
   5  11   5      906.00      954.58     32.14 o 
   6  11   5      455.13      452.09     23.99 o 
   7  11   5      949.56     1036.85     32.59 o 
   8  11   5      124.72       54.51     32.11 o 
  -7  12   5       30.01       17.66     11.69 o 
  -6  12   5      337.14      353.67     13.40 o 
  -5  12   5      988.49     1000.50     19.31 o 
  -4  12   5     1436.63     1383.06     26.66 o 
  -3  12   5     2575.94     2543.27     35.22 o 
  -2  12   5     1263.46     1276.02     31.69 o 
  -1  12   5     1638.56     1643.70     29.60 o 
   0  12   5      200.07      190.23     10.12 o 
   1  12   5     1540.81     1552.19     20.73 o 
   2  12   5     1254.69     1275.56     27.83 o 
   3  12   5     2928.28     2913.63     53.54 o 
   4  12   5     1423.51     1363.79     24.50 o 
   5  12   5      851.33      796.54     22.94 o 
   6  12   5      296.04      300.59     24.62 o 
   7  12   5       19.94       27.29     13.06 o 
  -7  13   5      586.19      650.56     25.32 o 
  -6  13   5      334.75      315.33     17.44 o 
  -5  13   5      678.87      696.93     19.23 o 
  -4  13   5      695.83      689.94     22.71 o 
  -3  13   5       66.75       54.04     10.51 o 
  -2  13   5      139.60      143.99     16.30 o 
  -1  13   5     2854.84     2841.05     40.98 o 
   0  13   5     2004.85     2097.94     32.41 o 
   1  13   5     3141.68     3101.50     58.74 o 
   2  13   5      179.99      173.81     16.66 o 
   3  13   5      114.13      114.56     12.36 o 
   4  13   5      829.45      791.85     33.45 o 
   5  13   5      684.51      622.98     39.55 o 
   6  13   5      315.40      320.56     32.50 o 
   7  13   5      612.84      658.27     26.85 o 
  -6  14   5      165.63      149.79     16.34 o 
  -5  14   5     1626.76     1619.92     27.27 o 
  -4  14   5      482.27      478.84     17.08 o 
  -3  14   5      716.20      714.70     23.18 o 
  -2  14   5      176.52      171.87     18.15 o 
  -1  14   5      901.95      892.16     23.48 o 
   0  14   5      163.73      155.25     10.68 o 
   1  14   5      637.93      626.91     13.86 o 
   2  14   5      243.33      274.74     18.20 o 
   3  14   5      904.74      959.75     25.79 o 
   4  14   5      529.45      511.38     18.64 o 
   5  14   5     1682.86     1747.64     53.31 o 
   6  14   5      146.34      190.70     22.17 o 
  -6  15   5      146.38      161.41     18.91 o 
  -5  15   5      435.23      435.09     14.91 o 
  -4  15   5      177.65      214.29     12.73 o 
  -3  15   5      400.18      411.30     15.89 o 
  -2  15   5      353.79      363.90     19.14 o 
  -1  15   5      749.44      795.55     22.02 o 
   0  15   5      743.99      761.33     19.54 o 
   1  15   5      452.41      477.02     12.00 o 
   2  15   5      301.85      281.14     19.93 o 
   3  15   5      358.98      387.34     21.82 o 
   4  15   5      194.39      240.61     27.32 o 
   5  15   5      473.95      512.52     30.14 o 
   6  15   5       96.70       85.88     18.42 o 
  -5  16   5      169.28      139.20     22.85 o 
  -4  16   5      120.92      123.23     10.80 o 
  -3  16   5     1606.57     1636.52     33.53 o 
  -2  16   5      220.46      247.18     17.76 o 
  -1  16   5     1056.33     1056.10     27.12 o 
   0  16   5      833.03      871.31     22.02 o 
   1  16   5      848.20      829.75     19.42 o 
   2  16   5      274.59      253.29     30.70 o 
   3  16   5     1567.07     1619.21     46.64 o 
   4  16   5      188.67      184.32     14.67 o 
   5  16   5      196.36      198.77     24.49 o 
  -5  17   5      290.60      286.58     29.36 o 
  -4  17   5      175.43      213.94     21.01 o 
  -3  17   5      187.56      193.61     13.10 o 
  -2  17   5      128.01      130.14     16.30 o 
  -1  17   5      700.54      714.95     29.88 o 
   0  17   5      243.85      254.43     23.70 o 
   1  17   5      925.34      918.26     48.20 o 
   2  17   5       60.83       91.47     18.01 o 
   3  17   5      127.34      122.32     26.95 o 
   4  17   5       96.35       71.63     17.58 o 
   5  17   5      316.02      321.73     41.95 o 
  -4  18   5      161.58      206.93     27.29 o 
  -3  18   5      551.15      562.49     18.47 o 
  -2  18   5      508.14      582.03     24.74 o 
  -1  18   5      262.50      307.04     17.60 o 
   0  18   5      119.45      125.51     11.21 o 
   1  18   5      318.91      364.93     27.96 o 
   2  18   5      433.79      475.97     82.41 o 
   3  18   5      523.52      532.72     26.30 o 
   4  18   5      105.72      135.28     15.75 o 
  -3  19   5       21.08       33.62     15.67 o 
  -2  19   5      205.71      234.11     24.77 o 
  -1  19   5      960.60      989.73     32.72 o 
   0  19   5      121.32      143.77     29.78 o 
   1  19   5      931.32      883.19     45.69 o 
   2  19   5      145.94      149.63     23.70 o 
   3  19   5       52.02       56.14     16.84 o 
  -1  20   5      324.36      375.02     25.19 o 
   0  20   5      363.32      373.70     33.40 o 
   1  20   5      309.80      366.85     31.70 o 
   0   0   6     5367.38     5504.11     76.24 o 
   1   0   6     7918.77     7917.90     69.98 o 
   2   0   6      201.97      195.21      5.85 o 
   3   0   6      189.32      213.33      6.30 o 
   4   0   6       66.30       59.16      4.30 o 
   5   0   6     1472.18     1430.60     19.01 o 
   6   0   6       11.85       14.42      3.71 o 
   7   0   6     1760.20     1654.02     38.69 o 
   8   0   6       12.41       30.07     13.55 o 
   9   0   6      369.36      382.47     20.24 o 
  -9   1   6      522.47      557.23     40.35 o 
  -8   1   6       85.66       73.55     14.22 o 
  -7   1   6        1.55        1.26      9.29 o 
  -6   1   6      422.18      389.32     12.69 o 
  -5   1   6     2287.39     2268.80     36.28 o 
  -4   1   6      252.24      262.78      7.11 o 
  -3   1   6     7628.63     7439.76     63.43 o 
  -2   1   6      540.08      502.75      9.05 o 
  -1   1   6     7537.20     7808.49     63.09 o 
   0   1   6      420.61      437.08     10.12 o 
   1   1   6     7639.72     7885.97     69.71 o 
   2   1   6      603.76      586.22      8.66 o 
   3   1   6     7853.37     7683.16     68.00 o 
   4   1   6      227.42      236.72      5.70 o 
   5   1   6     2284.28     2333.37     93.96 o 
   6   1   6      385.73      383.98     14.82 o 
   7   1   6        1.52        2.49      4.09 o 
   8   1   6       83.92       38.11     18.03 o 
   9   1   6      587.64      664.40     25.91 o 
  -9   2   6      336.62      332.31     21.52 o 
  -8   2   6      130.74      147.81     18.40 o 
  -7   2   6     3357.57     3374.89     59.25 o 
  -6   2   6      146.17      162.09     12.86 o 
  -5   2   6     1725.51     1647.63     27.46 o 
  -4   2   6     1280.31     1389.84     22.69 o 
  -3   2   6     3407.13     3669.62     49.63 o 
  -2   2   6     4736.81     5111.96     41.72 o 
  -1   2   6     7831.51     7733.21     68.15 o 
   0   2   6      161.76      141.52      9.76 o 
   1   2   6     7189.72     7008.29     61.90 o 
   2   2   6     4580.53     5057.81     45.35 o 
   3   2   6     3031.20     3197.88     31.76 o 
   4   2   6     1225.84     1353.05     21.66 o 
   5   2   6     1900.82     1900.30     40.57 o 
   6   2   6      141.43      159.23     14.03 o 
   7   2   6     3184.21     3241.44     40.98 o 
   8   2   6      106.45       87.55      9.44 o 
   9   2   6      229.62      260.86     58.30 o 
  -9   3   6      403.21      412.13     37.35 o 
  -8   3   6       89.88      108.80     15.88 o 
  -7   3   6      205.92      219.66     19.86 o 
  -6   3   6      439.64      432.56     13.25 o 
  -5   3   6     3070.60     2929.59     40.78 o 
  -4   3   6      399.61      414.35     10.66 o 
  -3   3   6     6699.15     6579.71     67.84 o 
  -2   3   6     5696.15     6246.43     51.52 o 
  -1   3   6     6307.34     6477.73     73.30 o 
   0   3   6     1149.93     1173.34     18.55 o 
   1   3   6     6812.09     7127.17     63.48 o 
   2   3   6     6036.21     6691.74     60.03 o 
   3   3   6     6930.29     6604.66    146.52 o 
   4   3   6      352.95      368.51     11.56 o 
   5   3   6     3066.62     3045.59     44.18 o 
   6   3   6      384.55      383.16     13.89 o 
   7   3   6      207.54      206.41     19.77 o 
   8   3   6      107.75      107.42      8.76 o 
   9   3   6      445.31      447.42     41.06 o 
  -9   4   6      249.01      252.01     34.61 o 
  -8   4   6      244.14      265.12     18.49 o 
  -7   4   6     3918.49     3881.55     51.03 o 
  -6   4   6      113.40      115.06      8.93 o 
  -5   4   6      999.77      947.14     22.84 o 
  -4   4   6      239.04      245.22     10.81 o 
  -3   4   6      139.84      151.40      8.22 o 
  -2   4   6      259.18      239.39     13.04 o 
  -1   4   6    11989.49    11846.49    110.48 o 
   0   4   6       74.71       71.56      7.37 o 
   1   4   6    11952.35    11763.96    121.71 o 
   2   4   6      331.06      294.21      7.18 o 
   3   4   6      126.70      158.81     10.73 o 
   4   4   6      191.54      190.16     11.13 o 
   5   4   6      960.67      934.96     23.14 o 
   6   4   6       97.32      109.03     10.56 o 
   7   4   6     4044.42     4368.15    335.31 o 
   8   4   6      204.28      210.22     13.10 o 
   9   4   6      220.33      243.41     27.44 o 
  -9   5   6      401.43      376.50     43.89 o 
  -8   5   6      117.08       93.53     18.12 o 
  -7   5   6      584.56      555.88     15.73 o 
  -6   5   6      129.93      128.26     10.10 o 
  -5   5   6     3574.19     3483.02     33.52 o 
  -4   5   6      132.88      166.28     10.05 o 
  -3   5   6     4997.93     5082.92     49.90 o 
  -2   5   6     1862.75     2144.72     20.46 o 
  -1   5   6     3939.74     4224.51     37.45 o 
   0   5   6      124.19      136.48      7.17 o 
   1   5   6     4731.97     5049.92     51.19 o 
   2   5   6     2022.07     2307.70     21.64 o 
   3   5   6     4026.41     3992.02     41.96 o 
   4   5   6      189.74      215.35     19.20 o 
   5   5   6     3645.85     3674.40     54.34 o 
   6   5   6       89.06      101.15     15.75 o 
   7   5   6      568.89      557.12     18.33 o 
   8   5   6      122.99      121.59     11.84 o 
   9   5   6      347.92      327.47     21.34 o 
  -9   6   6      284.84      238.02     39.51 o 
  -8   6   6      255.15      240.02     11.87 o 
  -7   6   6     1341.45     1299.54     20.01 o 
  -6   6   6       78.25       71.45      6.74 o 
  -5   6   6      692.72      693.10     17.92 o 
  -4   6   6      190.26      212.63      7.21 o 
  -3   6   6      349.71      378.77     12.95 o 
  -2   6   6     2003.18     2168.80     24.39 o 
  -1   6   6     9741.13     9770.49     93.99 o 
   0   6   6      946.57      969.83     12.83 o 
   1   6   6     9486.20     9708.36     91.07 o 
   2   6   6     2038.99     2172.04     21.46 o 
   3   6   6      476.65      513.30      7.45 o 
   4   6   6      147.44      155.25     14.44 o 
   5   6   6      651.71      622.91     26.99 o 
   6   6   6       82.56       73.07     15.73 o 
   7   6   6     1222.20     1330.54     37.82 o 
   8   6   6      243.84      241.57     21.06 o 
   9   6   6      364.03      295.18     19.92 o 
  -8   7   6      120.87       89.81     17.31 o 
  -7   7   6       15.72       15.85      5.32 o 
  -6   7   6      101.58      111.58      7.62 o 
  -5   7   6     2015.47     1946.92     20.92 o 
  -4   7   6      523.75      564.43     14.02 o 
  -3   7   6     4331.40     4207.82     43.21 o 
  -2   7   6      337.14      337.30     13.26 o 
  -1   7   6      221.15      186.09     10.27 o 
   0   7   6      125.86      126.40      7.73 o 
   1   7   6      155.86      150.43      7.77 o 
   2   7   6      340.41      309.16      8.95 o 
   3   7   6     4623.07     4558.55     42.97 o 
   4   7   6      528.27      566.51     27.49 o 
   5   7   6     2279.85     2275.33     52.19 o 
   6   7   6       96.82       94.12     14.42 o 
   7   7   6       12.48       23.14     14.05 o 
   8   7   6      126.30      118.44     18.62 o 
  -8   8   6       89.43       54.05     15.91 o 
  -7   8   6     1213.15     1220.85     25.89 o 
  -6   8   6      175.42      175.27     11.18 o 
  -5   8   6      842.92      858.75     18.41 o 
  -4   8   6       86.22      111.79     10.19 o 
  -3   8   6      309.70      300.05     10.76 o 
  -2   8   6      395.17      424.07     14.94 o 
  -1   8   6     1684.71     1506.11     22.09 o 
   0   8   6      612.26      608.67     13.47 o 
   1   8   6     1748.43     1580.45     25.46 o 
   2   8   6      318.49      369.64     21.96 o 
   3   8   6      275.17      262.02      9.21 o 
   4   8   6       56.85       66.13     18.52 o 
   5   8   6      735.34      751.04     31.05 o 
   6   8   6      187.88      182.85     17.79 o 
   7   8   6     1123.25     1197.61     38.40 o 
   8   8   6      112.10       88.60     25.43 o 
  -8   9   6       71.62       61.25     14.27 o 
  -7   9   6      177.95      169.73     15.50 o 
  -6   9   6      615.55      625.20     17.85 o 
  -5   9   6     2112.85     2056.13     31.55 o 
  -4   9   6      395.94      385.64     12.82 o 
  -3   9   6     1763.11     1650.85     23.30 o 
  -2   9   6      233.39      227.24     12.38 o 
  -1   9   6      859.49      901.57     21.40 o 
   0   9   6      439.50      413.19     11.01 o 
   1   9   6     1097.31     1137.24     14.72 o 
   2   9   6      313.30      305.36     12.33 o 
   3   9   6     1758.06     1699.09     20.51 o 
   4   9   6      339.48      331.74     11.29 o 
   5   9   6     1972.56     1956.29     51.36 o 
   6   9   6      560.82      555.51     28.38 o 
   7   9   6      178.84      175.18     32.65 o 
   8   9   6      104.63      111.53     17.07 o 
  -8  10   6       84.99       53.39     14.78 o 
  -7  10   6     1209.44     1237.59     25.30 o 
  -6  10   6        1.31        6.02      7.27 o 
  -5  10   6      542.05      556.71     20.36 o 
  -4  10   6      105.07       89.28      9.99 o 
  -3  10   6     1072.05      985.92     20.39 o 
  -2  10   6      275.26      263.91     14.54 o 
  -1  10   6     3893.09     3711.37     45.39 o 
   0  10   6      282.58      265.38     12.04 o 
   1  10   6     3724.87     3563.51     50.45 o 
   2  10   6      409.28      399.44     23.67 o 
   3  10   6     1060.03      971.99     22.60 o 
   4  10   6       54.73       43.36      5.48 o 
   5  10   6      609.34      677.82     32.00 o 
   6  10   6        5.63       -7.93     14.21 o 
   7  10   6     1100.24     1179.71     39.56 o 
   8  10   6       68.86       30.38     17.46 o 
  -7  11   6      258.61      269.27     16.20 o 
  -6  11   6      577.16      605.65     19.08 o 
  -5  11   6      559.63      543.94     19.46 o 
  -4  11   6      537.94      537.51     17.10 o 
  -3  11   6     2163.53     2110.74     29.79 o 
  -2  11   6       17.97       25.66     11.41 o 
  -1  11   6     1424.18     1413.45     30.29 o 
   0  11   6      640.77      541.45     21.20 o 
   1  11   6     1620.00     1609.83     21.35 o 
   2  11   6       50.28       54.42     13.36 o 
   3  11   6     2064.89     2039.39     37.76 o 
   4  11   6      440.42      430.46     12.76 o 
   5  11   6      486.89      510.58     26.76 o 
   6  11   6      520.30      576.26     33.20 o 
   7  11   6      268.85      292.32     22.17 o 
  -7  12   6      757.52      754.30     20.24 o 
  -6  12   6       27.35       35.90     10.62 o 
  -5  12   6      442.13      450.31     15.87 o 
  -4  12   6      783.29      782.03     23.26 o 
  -3  12   6      816.35      769.00     18.54 o 
  -2  12   6      310.58      308.74     20.72 o 
  -1  12   6     3121.07     3082.02     53.80 o 
   0  12   6      462.59      447.63     16.45 o 
   1  12   6     3180.94     3080.40     40.30 o 
   2  12   6      455.19      433.08     28.72 o 
   3  12   6      845.25      784.86     20.73 o 
   4  12   6      810.45      785.21     30.09 o 
   5  12   6      428.46      468.29     27.78 o 
   6  12   6       50.79       48.53     16.51 o 
   7  12   6      719.63      802.02     31.16 o 
  -7  13   6       25.75       38.45     19.87 o 
  -6  13   6      417.43      442.11     20.36 o 
  -5  13   6     1234.68     1245.52     25.78 o 
  -4  13   6       42.14       42.08      9.46 o 
  -3  13   6     2756.73     2749.46     48.10 o 
  -2  13   6      181.57      199.69     22.88 o 
  -1  13   6     1157.64     1204.49     32.07 o 
   0  13   6     2441.32     2402.03     58.61 o 
   1  13   6     1348.20     1359.79     19.51 o 
   2  13   6      273.56      254.27     16.60 o 
   3  13   6     2577.57     2475.61     48.99 o 
   4  13   6       23.43        5.13     10.14 o 
   5  13   6     1187.28     1220.58     47.81 o 
   6  13   6      398.91      433.47     36.68 o 
   7  13   6       32.39       24.57     14.16 o 
  -6  14   6      209.08      193.12     11.99 o 
  -5  14   6      361.38      369.02     15.27 o 
  -4  14   6     1136.68     1086.07     23.01 o 
  -3  14   6       21.38       22.17     10.90 o 
  -2  14   6      502.48      487.21     23.92 o 
  -1  14   6     2069.17     2132.70     35.70 o 
   0  14   6       12.07       17.31      7.69 o 
   1  14   6     2186.16     2195.33     31.64 o 
   2  14   6      472.43      493.95     28.27 o 
   3  14   6       14.42       29.23     10.72 o 
   4  14   6     1194.86     1135.21     30.80 o 
   5  14   6      307.71      312.81     26.98 o 
   6  14   6      175.84      167.98     21.97 o 
  -6  15   6      325.65      332.62     30.09 o 
  -5  15   6      263.30      286.05     13.86 o 
  -4  15   6      245.51      255.14     15.89 o 
  -3  15   6     1420.91     1295.08     71.22 o 
  -2  15   6      456.46      447.16     20.47 o 
  -1  15   6     1147.90     1154.61     28.53 o 
   0  15   6      451.58      457.66     14.99 o 
   1  15   6     1003.22      972.51     16.43 o 
   2  15   6      484.57      427.54     33.86 o 
   3  15   6     1549.14     1543.59     41.48 o 
   4  15   6      300.09      305.15     18.68 o 
   5  15   6      332.22      356.34     40.74 o 
   6  15   6      307.15      336.47     37.85 o 
  -5  16   6      273.31      284.61     21.58 o 
  -4  16   6      656.91      731.93     25.43 o 
  -3  16   6      141.84      115.81     19.52 o 
  -2  16   6      335.70      345.30     20.83 o 
  -1  16   6     1300.32     1349.11     31.73 o 
   0  16   6      934.83      881.21     26.89 o 
   1  16   6     1148.99     1120.00     19.40 o 
   2  16   6      283.16      281.12     22.86 o 
   3  16   6      160.68      161.18     18.52 o 
   4  16   6      614.93      661.36     27.94 o 
   5  16   6      325.89      323.20     31.92 o 
  -5  17   6      325.25      336.48     24.39 o 
  -4  17   6       20.87       20.94     11.69 o 
  -3  17   6     1329.29     1341.56     28.66 o 
  -2  17   6      341.14      362.85     20.86 o 
  -1  17   6      143.24      158.76     18.98 o 
   0  17   6     1684.85     1699.73     37.33 o 
   1  17   6      174.15      209.98     23.04 o 
   2  17   6      379.47      431.53     36.99 o 
   3  17   6     1011.76     1053.89     32.14 o 
   4  17   6       13.42        7.79     13.60 o 
   5  17   6      281.19      252.39     58.76 o 
  -4  18   6       86.08       77.43     18.65 o 
  -3  18   6        2.05        4.89      8.64 o 
  -2  18   6      817.67      868.38     28.74 o 
  -1  18   6     1199.52     1242.88     31.33 o 
   0  18   6        2.29       -7.46      7.46 o 
   1  18   6     1141.82     1196.84     65.91 o 
   2  18   6      836.59      873.81     34.51 o 
   3  18   6        0.95        8.65     16.19 o 
   4  18   6       24.54        0.00     22.77 o 
  -3  19   6     1077.72     1151.27     39.72 o 
  -2  19   6      233.78      205.80     24.48 o 
  -1  19   6      332.79      369.64     19.03 o 
   0  19   6      749.50      821.95     50.70 o 
   1  19   6      367.53      387.43     30.62 o 
   2  19   6      191.57      146.33     25.09 o 
   3  19   6      937.95      972.72     34.70 o 
   0  20   6        1.88       -6.43     25.34 o 
   1   0   7     2292.48     2208.46     24.00 o 
   2   0   7      654.93      627.09     11.75 o 
   3   0   7     5691.24     5327.08     49.06 o 
   4   0   7      490.19      541.99     12.19 o 
   5   0   7     3942.41     3755.38     41.74 o 
   6   0   7      125.82      128.32      8.06 o 
   7   0   7      135.20      116.42      9.25 o 
   8   0   7        1.68        6.05     11.33 o 
   9   0   7      217.01      250.11     19.42 o 
  -9   1   7      571.90      586.06     26.10 o 
  -8   1   7       70.53       63.54     15.22 o 
  -7   1   7     1875.96     1854.26     50.09 o 
  -6   1   7      500.79      473.22     18.19 o 
  -5   1   7     2733.34     2695.64     23.94 o 
  -4   1   7      166.51      190.91      7.74 o 
  -3   1   7      376.49      373.87     18.13 o 
  -2   1   7      267.69      278.20      6.99 o 
  -1   1   7     9494.00    10074.10    437.28 o 
   0   1   7      600.92      642.26     13.47 o 
   1   1   7     9581.69     9595.04     88.86 o 
   2   1   7      248.91      251.91      8.45 o 
   3   1   7      404.38      406.20     12.22 o 
   4   1   7      182.16      210.69      6.92 o 
   5   1   7     2707.46     2719.85     53.76 o 
   6   1   7      530.61      527.72     16.73 o 
   7   1   7     1975.86     1900.23     27.45 o 
   8   1   7       64.64       35.28     16.19 o 
   9   1   7      618.38      626.38     32.57 o 
  -9   2   7      375.82      390.01     36.80 o 
  -8   2   7       60.91       36.90     21.66 o 
  -7   2   7      230.37      205.42     16.40 o 
  -6   2   7      121.66      132.89     13.19 o 
  -5   2   7     1943.54     1899.32     24.00 o 
  -4   2   7     1007.11     1054.22     14.05 o 
  -3   2   7    12303.86    12195.38    104.80 o 
  -2   2   7      690.96      724.03     12.90 o 
  -1   2   7     2673.85     2655.14     40.03 o 
   0   2   7       36.61       61.43      6.04 o 
   1   2   7     2367.45     2393.22     26.83 o 
   2   2   7      747.59      799.59     15.00 o 
   3   2   7    11396.94    11202.97    125.54 o 
   4   2   7      959.90      984.53     23.84 o 
   5   2   7     2148.21     2144.53     39.02 o 
   6   2   7      136.77      139.11      9.65 o 
   7   2   7      229.37      220.16     13.97 o 
   8   2   7       71.90       52.71     14.40 o 
   9   2   7      354.32      380.80     35.79 o 
  -9   3   7      552.52      571.03     35.91 o 
  -8   3   7       31.38       33.44     10.81 o 
  -7   3   7     1936.51     1921.43     30.74 o 
  -6   3   7      253.54      277.90     19.49 o 
  -5   3   7     2603.58     2477.03     31.85 o 
  -4   3   7     1123.66     1165.25     19.35 o 
  -3   3   7     1435.56     1419.61     19.95 o 
  -2   3   7     2756.46     2866.31     25.20 o 
  -1   3   7     6603.06     6741.29     55.59 o 
   0   3   7      338.83      390.64     11.22 o 
   1   3   7     8215.90     8485.41     79.63 o 
   2   3   7     2676.29     2846.47     28.66 o 
   3   3   7     1450.76     1454.13     16.71 o 
   4   3   7     1214.30     1268.20     24.67 o 
   5   3   7     2456.40     2444.08     40.56 o 
   6   3   7      271.44      285.02     16.36 o 
   7   3   7     1892.36     1916.95     40.64 o 
   8   3   7       37.19       20.25      5.98 o 
   9   3   7      586.79      659.76     50.25 o 
  -9   4   7      222.14       82.69     83.78 o 
  -8   4   7       27.04       15.58     11.84 o 
  -7   4   7      137.36      151.20     10.44 o 
  -6   4   7      159.07      159.07     13.28 o 
  -5   4   7     1742.91     1724.08     25.09 o 
  -4   4   7      239.19      250.37     10.34 o 
  -3   4   7     2990.80     2747.48     33.12 o 
  -2   4   7      723.67      798.96     15.99 o 
  -1   4   7     1100.45     1061.60     14.50 o 
   0   4   7      172.64      157.25      8.10 o 
   1   4   7      818.78      781.00     13.63 o 
   2   4   7      653.41      719.61     11.67 o 
   3   4   7     3313.15     3134.46     27.05 o 
   4   4   7      214.10      244.64     14.40 o 
   5   4   7     1976.96     2025.81     32.74 o 
   6   4   7      188.95      213.66     19.12 o 
   7   4   7      136.85      118.42     14.13 o 
   8   4   7       25.48       31.96      8.27 o 
   9   4   7      215.83      191.62     35.08 o 
  -9   5   7      748.69      727.80     39.05 o 
  -8   5   7      113.59       84.71     22.53 o 
  -7   5   7     1926.73     1931.15     26.56 o 
  -6   5   7      416.16      404.88     13.31 o 
  -5   5   7     2891.16     2892.10     44.72 o 
  -4   5   7      363.56      401.51     12.87 o 
  -3   5   7     1972.55     2114.73     71.60 o 
  -2   5   7      899.69      909.54     12.82 o 
  -1   5   7    11712.88    12277.52    115.47 o 
   0   5   7        6.57       14.95      5.11 o 
   1   5   7    13187.29    13929.03    154.16 o 
   2   5   7      927.92      925.90     14.69 o 
   3   5   7     2114.45     2246.13     38.79 o 
   4   5   7      447.89      477.19     19.31 o 
   5   5   7     3039.13     3120.85     70.66 o 
   6   5   7      419.06      423.83     18.98 o 
   7   5   7     1799.68     1910.22     34.92 o 
   8   5   7      116.92      132.83     12.55 o 
   9   5   7      723.52      743.35     41.50 o 
  -8   6   7        0.19      -12.32     12.32 o 
  -7   6   7      113.99      122.16     12.25 o 
  -6   6   7       97.77       87.99      6.52 o 
  -5   6   7     1429.59     1417.87     19.85 o 
  -4   6   7      111.70      110.55     10.16 o 
  -3   6   7     3889.10     3685.20     34.21 o 
  -2   6   7      105.96       99.22      5.85 o 
  -1   6   7     1555.19     1631.59     18.71 o 
   0   6   7      781.03      843.87     13.21 o 
   1   6   7     1090.89     1079.34     21.22 o 
   2   6   7      148.56      152.80      7.33 o 
   3   6   7     4043.95     3874.69     34.08 o 
   4   6   7      130.09      160.37     15.41 o 
   5   6   7     1546.37     1568.67     42.66 o 
   6   6   7      137.97      101.15     25.11 o 
   7   6   7      114.81      149.25     19.64 o 
   8   6   7        1.49       -8.45     10.43 o 
  -8   7   7       36.96       19.21     13.20 o 
  -7   7   7     1843.72     1765.64     34.78 o 
  -6   7   7      354.02      331.79     12.19 o 
  -5   7   7     1930.02     1882.21     25.93 o 
  -4   7   7      360.95      355.60     13.10 o 
  -3   7   7     1571.19     1575.26     22.66 o 
  -2   7   7      385.49      410.89      9.81 o 
  -1   7   7     6525.72     6338.06     59.45 o 
   0   7   7      205.95      259.04      7.07 o 
   1   7   7     6255.73     6106.17     57.11 o 
   2   7   7      380.73      390.82     10.13 o 
   3   7   7     1598.06     1619.98     16.97 o 
   4   7   7      291.44      314.10     19.52 o 
   5   7   7     1954.20     1912.03     49.24 o 
   6   7   7      312.63      344.99     25.42 o 
   7   7   7     1947.69     2034.60     51.78 o 
   8   7   7       33.47       32.22     12.62 o 
  -8   8   7        2.93      -15.07     15.07 o 
  -7   8   7       76.76       76.05     12.02 o 
  -6   8   7      191.91      185.61     15.58 o 
  -5   8   7     1918.29     1898.51     26.83 o 
  -4   8   7      100.41       82.82      9.58 o 
  -3   8   7     4496.14     4479.50     48.17 o 
  -2   8   7       84.55      106.43     10.63 o 
  -1   8   7      325.57      326.66     11.41 o 
   0   8   7     1574.25     1558.92     18.94 o 
   1   8   7      207.18      193.84     15.01 o 
   2   8   7       66.63       76.76      6.19 o 
   3   8   7     4417.53     4439.76     46.13 o 
   4   8   7      113.76       87.57     15.87 o 
   5   8   7     1832.64     1869.02     44.09 o 
   6   8   7      206.55      222.15     19.57 o 
   7   8   7       78.22      103.49     21.87 o 
   8   8   7       14.11       14.05     12.29 o 
  -8   9   7       62.72       36.86     14.88 o 
  -7   9   7     1406.17     1362.85     29.97 o 
  -6   9   7      227.73      235.15     13.93 o 
  -5   9   7     1292.55     1283.01     29.34 o 
  -4   9   7      392.72      387.15     14.51 o 
  -3   9   7      618.52      578.55     16.22 o 
  -2   9   7       82.59       79.65      9.40 o 
  -1   9   7     4412.57     4225.95     46.41 o 
   0   9   7       41.60       49.49      6.24 o 
   1   9   7     4293.13     4079.66     50.74 o 
   2   9   7       37.34       48.96      7.93 o 
   3   9   7      612.89      598.56     16.05 o 
   4   9   7      431.02      422.22     25.60 o 
   5   9   7     1120.77     1163.40     54.92 o 
   6   9   7      217.54      230.97     20.78 o 
   7   9   7     1665.67     1778.02     44.18 o 
   8   9   7       75.01       74.16     32.20 o 
  -8  10   7      292.27      283.64     34.98 o 
  -7  10   7      152.07      132.63     14.07 o 
  -6  10   7      362.13      402.29     17.74 o 
  -5  10   7      952.48      939.23     19.93 o 
  -4  10   7      278.69      294.50     15.51 o 
  -3  10   7     1806.94     1756.07     25.04 o 
  -2  10   7     1680.30     1716.50     27.55 o 
  -1  10   7      238.78      264.91     24.41 o 
   0  10   7        7.57       17.73      7.12 o 
   1  10   7      226.77      241.14      7.83 o 
   2  10   7     1765.30     1783.59     24.76 o 
   3  10   7     1689.09     1624.01     23.68 o 
   4  10   7      277.21      251.70     11.57 o 
   5  10   7      991.55      987.19     34.97 o 
   6  10   7      363.53      426.31     25.29 o 
   7  10   7      155.01      160.32     19.81 o 
   8  10   7      236.09      120.22     71.44 o 
  -7  11   7      835.51      828.02     22.67 o 
  -6  11   7       26.39       20.07     10.01 o 
  -5  11   7      802.20      796.91     20.53 o 
  -4  11   7      643.64      609.12     17.32 o 
  -3  11   7      689.45      688.49     18.45 o 
  -2  11   7     1499.20     1489.87     28.22 o 
  -1  11   7     2293.65     2234.90     36.48 o 
   0  11   7      248.83      240.81     10.85 o 
   1  11   7     2685.73     2599.52     47.25 o 
   2  11   7     1557.68     1513.13     29.92 o 
   3  11   7      606.95      599.12     15.45 o 
   4  11   7      753.03      681.95     24.27 o 
   5  11   7      724.61      756.17     32.65 o 
   6  11   7       28.17       32.34     15.93 o 
   7  11   7      929.16      978.56     39.17 o 
  -7  12   7       29.35        6.11      9.19 o 
  -6  12   7      134.07      146.75     13.61 o 
  -5  12   7      510.47      536.51     17.17 o 
  -4  12   7       88.30       97.44     10.97 o 
  -3  12   7     1903.38     1890.15     31.44 o 
  -2  12   7      854.25      874.54     61.97 o 
  -1  12   7      204.02      229.07     14.16 o 
   0  12   7       44.26       38.98      8.58 o 
   1  12   7      113.63      119.37      6.42 o 
   2  12   7      917.49      844.79     28.94 o 
   3  12   7     1859.81     1843.87     26.58 o 
   4  12   7       92.45      105.22      7.33 o 
   5  12   7      655.59      719.07     37.93 o 
   6  12   7       94.03      113.82     27.84 o 
   7  12   7       27.93       24.93     16.92 o 
  -7  13   7      253.24      231.36     15.88 o 
  -6  13   7       63.89       67.04     11.58 o 
  -5  13   7      414.89      446.73     20.17 o 
  -4  13   7     1021.96      962.10     21.08 o 
  -3  13   7        5.56        4.59      9.63 o 
  -2  13   7      101.96       99.71     16.15 o 
  -1  13   7     1647.86     1748.74     34.64 o 
   0  13   7      549.79      507.35     19.47 o 
   1  13   7     1970.30     1989.90     27.10 o 
   2  13   7      115.49      129.44     14.47 o 
   3  13   7       23.57       19.25     10.39 o 
   4  13   7      897.18      797.51     39.51 o 
   5  13   7      343.55      354.67     47.84 o 
   6  13   7       80.52       84.64     34.00 o 
   7  13   7      313.02      320.26     45.74 o 
  -6  14   7      159.15      165.24     13.02 o 
  -5  14   7      980.84     1001.94     30.86 o 
  -4  14   7       46.62       36.98     10.37 o 
  -3  14   7     1589.48     1582.54     41.09 o 
  -2  14   7      275.79      325.46     23.67 o 
  -1  14   7      538.67      552.16     20.87 o 
   0  14   7       30.28       31.44     11.38 o 
   1  14   7      698.22      656.68     12.86 o 
   2  14   7      285.28      286.31     23.97 o 
   3  14   7     1574.18     1534.39     33.18 o 
   4  14   7       59.62       44.44      8.31 o 
   5  14   7     1163.38     1225.07     45.26 o 
   6  14   7      185.41      204.41     24.42 o 
  -6  15   7        8.67       37.85     16.35 o 
  -5  15   7      568.97      583.76     21.76 o 
  -4  15   7      448.07      470.84     17.94 o 
  -3  15   7       99.23      114.47     14.84 o 
  -2  15   7      614.44      606.15     28.77 o 
  -1  15   7     2229.21     2256.38     40.57 o 
   0  15   7       10.86       -1.97     10.49 o 
   1  15   7     2092.38     1979.50     29.68 o 
   2  15   7      526.67      512.10     38.34 o 
   3  15   7      103.94       88.94     26.70 o 
   4  15   7      410.32      393.80     22.62 o 
   5  15   7      523.19      606.81     35.78 o 
   6  15   7       14.46       17.77     30.56 o 
  -5  16   7      175.91      203.17     13.14 o 
  -4  16   7       46.84       30.39      9.98 o 
  -3  16   7     1343.19     1234.74     41.52 o 
  -2  16   7      275.82      274.58     18.75 o 
  -1  16   7      317.96      343.97     23.38 o 
   0  16   7      421.53      446.91     24.60 o 
   1  16   7      387.13      380.33     25.77 o 
   2  16   7      186.03      176.13     28.63 o 
   3  16   7     1404.14     1354.12     63.72 o 
   4  16   7       33.90       25.55     10.73 o 
   5  16   7      133.83       49.03     60.59 o 
  -4  17   7      619.18      649.09     23.59 o 
  -3  17   7      140.98      118.39     14.87 o 
  -2  17   7      208.50      230.21     19.45 o 
  -1  17   7     1543.42     1475.36     39.88 o 
   0  17   7       69.73       57.73      9.43 o 
   1  17   7     1557.70     1551.34     49.90 o 
   2  17   7      181.51      158.43     26.89 o 
   3  17   7       97.51       60.60     15.09 o 
   4  17   7      628.47      730.94     58.24 o 
  -3  18   7      636.21      602.08     21.35 o 
  -2  18   7      126.09      175.05     18.05 o 
  -1  18   7      188.97      180.04     15.86 o 
   0  18   7      441.60      421.64     17.59 o 
   1  18   7      135.78      131.71     22.69 o 
   2  18   7      170.30      194.37     28.20 o 
   3  18   7      656.83      641.68     47.55 o 
  -2  19   7      645.62      644.99     26.79 o 
  -1  19   7      593.35      647.81     32.10 o 
   0  19   7       11.37       32.27     20.79 o 
   1  19   7      704.95      763.94     42.29 o 
   2  19   7      680.22      697.88     35.51 o 
   0   0   8     6816.93     7250.27    105.27 o 
   1   0   8     8630.79     8964.55     95.20 o 
   2   0   8      114.15      128.56      6.55 o 
   3   0   8       78.66       99.00      5.34 o 
   4   0   8      130.97      128.75      5.91 o 
   5   0   8     2566.84     2439.77     31.45 o 
   6   0   8       61.88       64.97      8.68 o 
   7   0   8     1267.85     1268.95     43.22 o 
   8   0   8      184.64      173.11     27.76 o 
   9   0   8       80.82       53.78     53.15 o 
  -9   1   8      417.87      423.89     25.18 o 
  -8   1   8      157.83      172.43     23.67 o 
  -7   1   8       68.50       44.09     19.23 o 
  -6   1   8       74.74       81.08     17.15 o 
  -5   1   8     3374.72     3393.97     41.70 o 
  -4   1   8      283.06      279.41      6.81 o 
  -3   1   8     3960.73     3642.25     54.36 o 
  -2   1   8      773.21      800.63     12.56 o 
  -1   1   8      529.94      485.04     17.55 o 
   0   1   8     1928.27     2106.46     30.63 o 
   1   1   8      471.34      425.92     10.64 o 
   2   1   8      731.97      789.32     12.22 o 
   3   1   8     4658.81     4480.33     38.48 o 
   4   1   8      205.09      206.80      5.50 o 
   5   1   8     3050.75     3071.24     34.86 o 
   6   1   8       93.39       93.82      7.79 o 
   7   1   8       66.21       63.88      9.30 o 
   8   1   8      147.54      138.07     23.22 o 
   9   1   8      447.01      445.09     31.36 o 
  -9   2   8      181.52      104.19    100.69 o 
  -8   2   8       96.41       57.11     22.21 o 
  -7   2   8     1134.60     1101.30     28.85 o 
  -6   2   8       45.21       41.60     11.87 o 
  -5   2   8      734.67      667.43     24.17 o 
  -4   2   8      170.94      153.11      5.87 o 
  -3   2   8      381.68      384.16     11.24 o 
  -2   2   8     2076.04     2174.01     28.05 o 
  -1   2   8     2267.33     2134.28     24.25 o 
   0   2   8     2104.92     2117.53     24.07 o 
   1   2   8     2307.33     2144.82     24.09 o 
   2   2   8     1839.24     1975.95     21.35 o 
   3   2   8      434.33      412.07      8.61 o 
   4   2   8      188.71      176.20      7.87 o 
   5   2   8      959.96      906.24     18.36 o 
   6   2   8       65.61       68.69     10.25 o 
   7   2   8      987.80     1000.65     23.56 o 
   8   2   8       89.15       76.45     22.86 o 
   9   2   8      225.65      248.32     42.31 o 
  -9   3   8      495.24      471.17     43.39 o 
  -8   3   8        4.92       12.44     14.62 o 
  -7   3   8       67.72       60.06     10.61 o 
  -6   3   8      216.02      209.51     10.72 o 
  -5   3   8      726.10      721.29     18.89 o 
  -4   3   8     1288.78     1307.15     19.71 o 
  -3   3   8     8230.37     8180.35     69.69 o 
  -2   3   8     3625.77     3850.00     34.54 o 
  -1   3   8     2205.20     2147.38     22.02 o 
   0   3   8      752.54      871.42     15.30 o 
   1   3   8     2255.32     2193.54     23.69 o 
   2   3   8     3512.05     3747.15     37.32 o 
   3   3   8     8726.20     8726.00     82.80 o 
   4   3   8     1360.65     1445.47     37.78 o 
   5   3   8      397.45      382.21     13.72 o 
   6   3   8      174.68      174.73     17.68 o 
   7   3   8       72.16       64.18     10.13 o 
   8   3   8        2.60        5.27      9.06 o 
   9   3   8      530.70      573.54     41.27 o 
  -9   4   8      198.10      170.17     61.00 o 
  -8   4   8      156.62      131.72     42.66 o 
  -7   4   8     1035.34     1044.63     22.68 o 
  -6   4   8        5.35        2.38      6.87 o 
  -5   4   8     1329.11     1270.19     22.21 o 
  -4   4   8      159.49      179.18     10.61 o 
  -3   4   8      103.01      122.57      8.84 o 
  -2   4   8      197.48      227.07      9.61 o 
  -1   4   8     4418.37     4516.47     40.16 o 
   0   4   8      250.71      214.60      8.60 o 
   1   4   8     3784.64     3823.53     38.73 o 
   2   4   8      286.25      336.31     11.05 o 
   3   4   8      175.74      191.06      9.38 o 
   4   4   8      127.14      135.73     13.22 o 
   5   4   8     1597.36     1544.42     34.06 o 
   6   4   8       15.54       18.12     10.05 o 
   7   4   8      800.95      841.52     60.04 o 
   8   4   8      160.72      154.00     16.66 o 
   9   4   8      158.77       75.53     72.29 o 
  -8   5   8       69.89       59.26     13.84 o 
  -7   5   8        6.13        0.16      6.22 o 
  -6   5   8      408.38      376.18     13.87 o 
  -5   5   8      630.07      604.61     16.04 o 
  -4   5   8      982.00      990.02     19.41 o 
  -3   5   8     2396.52     2206.19     27.44 o 
  -2   5   8     1125.54     1123.17     14.93 o 
  -1   5   8     1878.09     1772.27     20.78 o 
   0   5   8       94.60       83.89      7.56 o 
   1   5   8     1765.23     1639.57     23.59 o 
   2   5   8     1298.39     1302.71     22.61 o 
   3   5   8     2445.41     2324.76     21.81 o 
   4   5   8      897.78      942.90     23.15 o 
   5   5   8      643.39      666.55     42.54 o 
   6   5   8      362.61      337.78     21.49 o 
   7   5   8        6.47        1.28      9.48 o 
   8   5   8       47.75       36.15     10.56 o 
  -8   6   8      200.52      141.98     58.79 o 
  -7   6   8     1991.57     1940.17     31.02 o 
  -6   6   8      118.77      127.00      7.44 o 
  -5   6   8     1643.79     1649.58     38.49 o 
  -4   6   8      321.14      294.19     13.69 o 
  -3   6   8      424.07      441.06      8.23 o 
  -2   6   8      246.15      252.91     10.66 o 
  -1   6   8     6418.67     6632.54     67.34 o 
   0   6   8      614.19      590.05     18.73 o 
   1   6   8     6803.89     6920.62     73.68 o 
   2   6   8      181.18      176.20      7.66 o 
   3   6   8      337.15      336.96     18.03 o 
   4   6   8      304.27      278.96     18.60 o 
   5   6   8     1749.72     1786.94     59.11 o 
   6   6   8      119.09      140.25     27.42 o 
   7   6   8     2101.03     2199.94     65.71 o 
   8   6   8      172.80      143.61     15.97 o 
  -8   7   8      232.77      229.45     21.71 o 
  -7   7   8       81.83       70.67     12.70 o 
  -6   7   8      321.68      302.63     13.01 o 
  -5   7   8      789.29      779.30     13.38 o 
  -4   7   8      554.54      572.53     14.71 o 
  -3   7   8     3601.54     3533.66     33.49 o 
  -2   7   8      171.14      175.31      5.82 o 
  -1   7   8     1948.45     1930.74     21.37 o 
   0   7   8      133.63      108.42      6.69 o 
   1   7   8     1725.01     1674.64     21.33 o 
   2   7   8      178.57      169.70      6.83 o 
   3   7   8     3471.10     3411.57     35.06 o 
   4   7   8      562.27      596.20     24.91 o 
   5   7   8      622.86      614.10     26.44 o 
   6   7   8      367.41      376.53     30.38 o 
   7   7   8       72.16       70.06     18.73 o 
   8   7   8      245.14      265.32     38.03 o 
  -8   8   8      212.01      142.11     61.33 o 
  -7   8   8     1186.47     1196.30     29.76 o 
  -6   8   8      298.01      335.21     16.60 o 
  -5   8   8     1028.36      983.51     22.98 o 
  -4   8   8      572.84      599.61     15.69 o 
  -3   8   8      340.56      312.04     13.08 o 
  -2   8   8      493.07      506.37     11.67 o 
  -1   8   8     9085.08     9160.03    141.53 o 
   0   8   8       43.19       61.05      6.88 o 
   1   8   8     8795.19     8622.22     84.39 o 
   2   8   8      388.08      399.45     10.89 o 
   3   8   8      291.16      291.21      8.52 o 
   4   8   8      586.55      584.61     32.04 o 
   5   8   8     1061.58     1021.17     36.56 o 
   6   8   8      258.74      255.11     31.38 o 
   7   8   8     1342.83     1473.05     47.78 o 
   8   8   8      162.26      152.69     33.16 o 
  -8   9   8      253.41      274.99     19.72 o 
  -7   9   8       96.57      102.64     14.94 o 
  -6   9   8      105.38       96.32     13.27 o 
  -5   9   8     1912.92     1889.58     32.11 o 
  -4   9   8      767.07      713.69     19.03 o 
  -3   9   8     5356.31     5293.65     56.14 o 
  -2   9   8      561.76      548.04     27.52 o 
  -1   9   8     3014.21     2924.56     40.05 o 
   0   9   8     2122.70     2228.92     27.85 o 
   1   9   8     2858.06     2746.19     39.98 o 
   2   9   8      537.91      478.82     11.90 o 
   3   9   8     5510.50     5455.17     94.61 o 
   4   9   8      707.05      693.04     34.82 o 
   5   9   8     1798.62     1842.53     55.84 o 
   6   9   8      115.31       94.78     23.17 o 
   7   9   8      111.13      123.25     35.85 o 
   8   9   8      259.91      288.91     25.34 o 
  -7  10   8     1093.14     1129.31     32.84 o 
  -6  10   8      102.61      115.95     12.63 o 
  -5  10   8      736.71      706.94     22.24 o 
  -4  10   8       64.82       80.79     10.96 o 
  -3  10   8       82.75       87.55     10.16 o 
  -2  10   8      256.81      244.92     14.88 o 
  -1  10   8     4325.40     4217.17     52.46 o 
   0  10   8       31.69       29.37      6.69 o 
   1  10   8     3820.41     3688.59     52.66 o 
   2  10   8      288.57      274.19     11.11 o 
   3  10   8      110.79       96.44      7.85 o 
   4  10   8       48.91       57.22      7.40 o 
   5  10   8      844.63      874.18     42.71 o 
   6  10   8      106.12      113.85     25.49 o 
   7  10   8     1098.12     1218.64     48.67 o 
  -7  11   8      218.42      237.26     28.03 o 
  -6  11   8       42.84       40.78     13.37 o 
  -5  11   8     1667.70     1650.52     32.57 o 
  -4  11   8      240.46      253.11     13.67 o 
  -3  11   8     5475.06     5443.82     95.34 o 
  -2  11   8     1063.19     1070.11     24.73 o 
  -1  11   8     1435.44     1396.50     29.14 o 
   0  11   8       10.76        4.01      5.81 o 
   1  11   8     1559.36     1489.49     26.25 o 
   2  11   8     1003.63      979.22     19.94 o 
   3  11   8     5257.10     5311.06     64.99 o 
   4  11   8      214.97      194.88      7.01 o 
   5  11   8     1573.94     1575.00     58.16 o 
   6  11   8       46.98       52.96     18.44 o 
   7  11   8      211.13      258.39     31.68 o 
  -7  12   8      813.29      809.56     30.43 o 
  -6  12   8      170.18      174.49     15.84 o 
  -5  12   8      912.10      898.36     21.84 o 
  -4  12   8       67.53       76.50     12.26 o 
  -3  12   8      215.67      224.93     14.88 o 
  -2  12   8       14.65       12.10     11.38 o 
  -1  12   8     4437.26     4448.47     55.27 o 
   0  12   8      676.57      673.29     17.52 o 
   1  12   8     3689.74     3687.57     50.57 o 
   2  12   8       52.19       48.75      9.22 o 
   3  12   8      305.45      308.40     15.73 o 
   4  12   8       53.68       38.84      7.11 o 
   5  12   8      974.34      984.32     40.26 o 
   6  12   8      194.99      202.97     24.26 o 
   7  12   8      739.82      793.48     34.74 o 
  -6  13   8      224.78      240.89     17.52 o 
  -5  13   8     1836.36     1810.98     31.93 o 
  -4  13   8      262.66      282.42     14.99 o 
  -3  13   8     2022.29     1999.45     44.77 o 
  -2  13   8      354.44      393.74     19.68 o 
  -1  13   8      178.78      167.25     13.30 o 
   0  13   8      146.46      158.78     16.30 o 
   1  13   8      192.61      175.34     17.67 o 
   2  13   8      265.80      290.61     13.66 o 
   3  13   8     2177.87     2169.61     45.60 o 
   4  13   8      294.29      275.78     31.45 o 
   5  13   8     1840.36     2006.55     57.69 o 
   6  13   8      322.31      364.91     29.32 o 
  -6  14   8       13.59        3.49     12.41 o 
  -5  14   8      405.30      402.23     17.18 o 
  -4  14   8      219.21      196.04     14.60 o 
  -3  14   8      184.31      199.63     16.57 o 
  -2  14   8      363.11      387.92     20.58 o 
  -1  14   8     2334.62     2401.36     39.61 o 
   0  14   8      323.32      349.38     13.25 o 
   1  14   8     2303.43     2298.70     62.33 o 
   2  14   8      269.48      248.31     14.64 o 
   3  14   8      175.37      151.33     17.96 o 
   4  14   8      109.20      101.16     14.79 o 
   5  14   8      343.88      402.85     31.82 o 
   6  14   8       22.15        4.70     15.79 o 
  -5  15   8      502.60      508.29     21.14 o 
  -4  15   8       59.06       49.33     11.60 o 
  -3  15   8     1077.70     1064.41     41.73 o 
  -2  15   8      686.47      652.14     26.89 o 
  -1  15   8      309.13      287.79     28.50 o 
   0  15   8        6.66       11.03      7.41 o 
   1  15   8      377.60      390.09     24.89 o 
   2  15   8      637.54      614.61     32.32 o 
   3  15   8     1229.78     1206.41     27.14 o 
   4  15   8      110.30       83.38     14.41 o 
   5  15   8      583.36      686.84     64.07 o 
  -5  16   8      305.38      299.53     16.03 o 
  -4  16   8      379.11      401.37     17.69 o 
  -3  16   8      264.47      266.63     17.75 o 
  -2  16   8      336.57      313.71     26.33 o 
  -1  16   8     1188.58     1212.35     33.47 o 
   0  16   8       31.91       46.88      8.75 o 
   1  16   8     1300.41     1306.28     40.13 o 
   2  16   8      302.59      289.86     29.17 o 
   3  16   8      225.74      210.42     14.34 o 
   4  16   8      415.76      494.18     51.68 o 
   5  16   8      239.51      217.07     33.14 o 
  -4  17   8       52.79       47.59     11.70 o 
  -3  17   8     1072.23     1052.64     25.35 o 
  -2  17   8      499.72      520.68     23.54 o 
  -1  17   8      483.13      497.94     43.80 o 
   0  17   8      377.79      387.83     14.45 o 
   1  17   8      443.47      468.43     29.34 o 
   2  17   8      402.26      393.25     32.00 o 
   3  17   8     1075.81     1024.00     29.64 o 
   4  17   8       24.90       19.68     23.58 o 
  -3  18   8      106.69      100.28     16.80 o 
  -2  18   8       66.21       74.00     17.10 o 
  -1  18   8      715.27      801.34     30.28 o 
   0  18   8      199.02      232.68     27.60 o 
   1  18   8      710.10      774.92     51.42 o 
   2  18   8       49.91       38.40     32.88 o 
   3  18   8       78.23       59.21     12.78 o 
  -2  19   8      396.21      458.31     21.87 o 
  -1  19   8      285.00      310.58     17.87 o 
   0  19   8      103.92      132.71     26.24 o 
   1  19   8      259.86      286.55     37.11 o 
   2  19   8      380.16      405.55     25.36 o 
   1   0   9       27.62       16.40      6.06 o 
   2   0   9     1583.32     1587.24     20.05 o 
   3   0   9     4458.47     4400.88     38.98 o 
   4   0   9     3558.83     3517.34     36.19 o 
   5   0   9     5426.06     5475.88     50.44 o 
   6   0   9      191.99      176.06      7.85 o 
   7   0   9       12.57        4.87      3.83 o 
   8   0   9      181.27      109.19     86.90 o 
   9   0   9      193.25      240.25     41.37 o 
  -9   1   9       76.11       50.12     48.22 o 
  -8   1   9      167.12      145.95     48.71 o 
  -7   1   9     1449.55     1438.46     40.04 o 
  -6   1   9     1370.78     1340.35     37.82 o 
  -5   1   9     1443.56     1420.31     18.54 o 
  -4   1   9      759.24      773.02     15.98 o 
  -3   1   9      363.07      387.81      8.75 o 
  -2   1   9     2756.02     2895.28     28.47 o 
  -1   1   9     7147.20     7270.11    133.32 o 
   0   1   9     3665.22     3933.86     40.88 o 
   1   1   9     6924.65     6864.85     64.66 o 
   2   1   9     2581.54     2646.51     28.69 o 
   3   1   9      329.27      343.87     12.79 o 
   4   1   9      856.05      867.60     13.64 o 
   5   1   9     1090.60     1097.06     15.74 o 
   6   1   9     1356.88     1347.52     39.79 o 
   7   1   9     1412.46     1297.75     53.38 o 
   8   1   9      141.63       47.73     81.47 o 
   9   1   9       71.25       37.27     42.28 o 
  -9   2   9      399.03      428.96     28.42 o 
  -8   2   9      168.67      111.05     49.23 o 
  -7   2   9      114.77      107.27     17.41 o 
  -6   2   9      448.00      434.92     13.47 o 
  -5   2   9     3326.74     3340.95     40.71 o 
  -4   2   9     2080.18     2133.08     23.24 o 
  -3   2   9     4844.58     4751.32     48.40 o 
  -2   2   9     3174.05     3381.24     32.21 o 
  -1   2   9     1220.17     1171.44     17.59 o 
   0   2   9        4.05        3.22      5.71 o 
   1   2   9     1332.21     1274.90     19.26 o 
   2   2   9     3139.73     3349.34     34.71 o 
   3   2   9     5265.45     5229.15     49.74 o 
   4   2   9     2404.67     2456.68     26.15 o 
   5   2   9     3522.11     3622.69     82.94 o 
   6   2   9      363.79      354.21     13.74 o 
   7   2   9      112.29       92.19     13.08 o 
   8   2   9      181.29      222.23     27.49 o 
   9   2   9      377.78      402.72     38.77 o 
  -8   3   9      172.52      177.79     18.85 o 
  -7   3   9     1742.82     1752.38     49.46 o 
  -6   3   9      896.09      873.92     22.15 o 
  -5   3   9      264.98      259.67     11.61 o 
  -4   3   9     1349.20     1325.34     20.84 o 
  -3   3   9      753.20      763.22     11.83 o 
  -2   3   9      795.49      777.71     15.12 o 
  -1   3   9     1870.24     1726.54     20.98 o 
   0   3   9     2432.81     2433.48     27.65 o 
   1   3   9     1782.71     1670.40     22.72 o 
   2   3   9      817.50      795.17     17.18 o 
   3   3   9      733.60      733.65     13.14 o 
   4   3   9     1486.50     1462.27     16.23 o 
   5   3   9      143.31      148.73     15.51 o 
   6   3   9      851.55      871.12     39.51 o 
   7   3   9     1700.40     1713.01     33.52 o 
   8   3   9      113.27       88.86     24.20 o 
  -8   4   9       52.78       28.70     10.43 o 
  -7   4   9       47.81       68.12     10.07 o 
  -6   4   9      453.34      451.28     15.01 o 
  -5   4   9     4049.38     4051.32     49.72 o 
  -4   4   9      362.37      348.45     13.32 o 
  -3   4   9     2728.56     2565.56     30.77 o 
  -2   4   9      592.03      585.97     11.15 o 
  -1   4   9     1547.75     1527.95     32.30 o 
   0   4   9     4167.16     4861.27     48.42 o 
   1   4   9     1692.27     1643.74     20.38 o 
   2   4   9      767.07      775.76     13.12 o 
   3   4   9     2788.37     2685.19     31.85 o 
   4   4   9      570.35      540.83     18.54 o 
   5   4   9     3827.65     3938.55     99.21 o 
   6   4   9      417.38      372.67     25.28 o 
   7   4   9       55.70       43.29     14.07 o 
   8   4   9       27.39       27.89      9.12 o 
  -8   5   9      273.95      285.06     13.49 o 
  -7   5   9     1400.76     1320.06     24.23 o 
  -6   5   9      275.12      263.15     13.40 o 
  -5   5   9      154.40      157.81     13.35 o 
  -4   5   9      719.64      706.34     22.83 o 
  -3   5   9      283.02      312.04     12.19 o 
  -2   5   9      882.14      922.76     14.40 o 
  -1   5   9     3212.36     3109.28     40.37 o 
   0   5   9      695.60      717.00     14.71 o 
   1   5   9     3149.02     3080.87     35.89 o 
   2   5   9     1103.46     1100.68     17.35 o 
   3   5   9      191.19      218.88     12.63 o 
   4   5   9      606.14      659.41     28.00 o 
   5   5   9      151.19      200.46     25.16 o 
   6   5   9      286.40      263.69     20.30 o 
   7   5   9     1433.01     1435.28     39.71 o 
   8   5   9      311.12      335.71     24.18 o 
  -8   6   9      152.92      125.66     21.62 o 
  -7   6   9      134.60      130.88     10.94 o 
  -6   6   9       17.47       20.38      5.74 o 
  -5   6   9     1400.68     1340.91     27.49 o 
  -4   6   9     1417.97     1405.78     25.63 o 
  -3   6   9     2587.71     2479.38     48.76 o 
  -2   6   9      488.73      447.86     13.31 o 
  -1   6   9     2010.32     2001.70     26.90 o 
   0   6   9      480.97      536.07     16.43 o 
   1   6   9     2331.38     2301.24     35.60 o 
   2   6   9      651.56      602.04     16.88 o 
   3   6   9     2319.51     2198.36     33.20 o 
   4   6   9     1462.83     1495.63     38.50 o 
   5   6   9     1126.54     1203.67     51.23 o 
   6   6   9       42.74       42.78     23.38 o 
   7   6   9      114.36      122.58     27.79 o 
   8   6   9      120.91       88.45     14.86 o 
  -8   7   9       92.94       84.73     17.10 o 
  -7   7   9     1086.29     1104.19     41.26 o 
  -6   7   9      398.33      382.61      9.35 o 
  -5   7   9      755.94      737.07     11.80 o 
  -4   7   9       65.10       55.39      4.02 o 
  -3   7   9       24.15       24.89      5.41 o 
  -2   7   9      353.71      351.72     14.98 o 
  -1   7   9     6457.30     6466.52     64.36 o 
   0   7   9     1461.39     1494.63     18.77 o 
   1   7   9     6379.74     6359.84     70.59 o 
   2   7   9      457.63      452.56      9.78 o 
   3   7   9       15.00       12.12      4.48 o 
   4   7   9       87.35       77.72     16.18 o 
   5   7   9      908.74      934.80     37.50 o 
   6   7   9      367.58      367.18     23.14 o 
   7   7   9     1114.80     1182.86     41.38 o 
   8   7   9       75.05       65.61     19.36 o 
  -8   8   9      167.17      202.47     46.44 o 
  -7   8   9       53.79       34.63     10.34 o 
  -6   8   9       13.08       14.77     13.41 o 
  -5   8   9      803.65      815.80     19.64 o 
  -4   8   9      940.90      909.22     19.40 o 
  -3   8   9     2432.20     2364.31     33.04 o 
  -2   8   9      400.35      390.29      8.44 o 
  -1   8   9     2102.36     2106.87     34.06 o 
   0   8   9      164.31      165.72      7.38 o 
   1   8   9     1942.37     1912.37     26.96 o 
   2   8   9      353.86      324.54      9.55 o 
   3   8   9     2366.25     2350.54     39.28 o 
   4   8   9     1064.37     1068.67     42.19 o 
   5   8   9      850.64      917.72     39.70 o 
   6   8   9       41.43       28.22     19.23 o 
   7   8   9       40.19       28.77     17.65 o 
   8   8   9      175.81      180.51     19.48 o 
  -8   9   9      264.05      254.65     20.44 o 
  -7   9   9      661.56      682.54     21.29 o 
  -6   9   9      255.98      267.27     20.01 o 
  -5   9   9       38.60       49.84     11.55 o 
  -4   9   9      435.99      456.11     15.87 o 
  -3   9   9       70.68       72.37     10.58 o 
  -2   9   9      812.86      746.19     18.37 o 
  -1   9   9     1558.70     1497.54     24.80 o 
   0   9   9     1653.02     1632.98     22.01 o 
   1   9   9     1284.96     1237.83     25.88 o 
   2   9   9      791.59      705.77     16.28 o 
   3   9   9       36.04       30.88      5.01 o 
   4   9   9      465.70      425.07     26.49 o 
   5   9   9       43.94       29.91     16.09 o 
   6   9   9      221.11      241.34     23.23 o 
   7   9   9      622.32      691.29     50.26 o 
   8   9   9      239.37      172.05    106.14 o 
  -7  10   9      148.27      134.14     14.10 o 
  -6  10   9      377.14      375.42     17.95 o 
  -5  10   9     1203.80     1197.67     25.74 o 
  -4  10   9      207.84      197.42     13.24 o 
  -3  10   9     2994.08     2934.52     39.63 o 
  -2  10   9      478.49      476.45     16.41 o 
  -1  10   9     1614.18     1510.99     24.01 o 
   0  10   9     4168.85     4246.55     47.76 o 
   1  10   9     1616.61     1523.09     41.76 o 
   2  10   9      373.79      346.67     13.66 o 
   3  10   9     2659.32     2607.62     31.84 o 
   4  10   9      199.54      175.05     11.07 o 
   5  10   9     1277.78     1305.53     61.16 o 
   6  10   9      317.98      315.17     26.21 o 
   7  10   9      134.73      121.36     21.00 o 
  -7  11   9      380.30      395.77     28.60 o 
  -6  11   9      488.77      487.40     26.66 o 
  -5  11   9      223.28      250.22     15.82 o 
  -4  11   9      117.62      130.56     13.11 o 
  -3  11   9      198.04      190.46     13.00 o 
  -2  11   9      598.24      577.71     22.50 o 
  -1  11   9      947.36      953.45     24.14 o 
   0  11   9       46.53       43.84      9.29 o 
   1  11   9     1658.58     1631.38     28.41 o 
   2  11   9      498.59      469.61     14.97 o 
   3  11   9      285.85      277.17     14.58 o 
   4  11   9      151.12      141.22      5.25 o 
   5  11   9      195.13      272.23     26.88 o 
   6  11   9      476.87      493.73     37.61 o 
   7  11   9      463.27      494.00     30.40 o 
  -7  12   9      147.77      144.96     14.20 o 
  -6  12   9      483.97      497.37     19.64 o 
  -5  12   9      908.47      925.95     36.40 o 
  -4  12   9      548.13      538.86     19.64 o 
  -3  12   9      808.30      787.01     20.96 o 
  -2  12   9      351.08      359.20     20.14 o 
  -1  12   9       64.82       50.34     12.70 o 
   0  12   9     6129.32     6170.28     72.33 o 
   1  12   9      130.37      138.09     14.44 o 
   2  12   9      204.80      193.99     13.80 o 
   3  12   9      885.92      830.53     23.83 o 
   4  12   9      453.59      407.12     22.31 o 
   5  12   9      887.10      957.78     40.85 o 
   6  12   9      463.19      480.11     31.91 o 
   7  12   9      119.38       68.26     64.70 o 
  -6  13   9        9.63       25.31     10.96 o 
  -5  13   9      882.44      862.30     24.16 o 
  -4  13   9      124.44      138.44     15.16 o 
  -3  13   9       69.38       76.50     13.05 o 
  -2  13   9      595.39      609.26     21.18 o 
  -1  13   9      932.84      968.96     37.13 o 
   0  13   9       13.62       18.61      7.07 o 
   1  13   9      786.10      781.69     27.02 o 
   2  13   9      523.13      487.36     16.64 o 
   3  13   9      116.66      129.13      9.70 o 
   4  13   9      113.71      100.87     13.22 o 
   5  13   9      817.62      805.23     40.59 o 
   6  13   9        2.97        0.34     14.64 o 
  -6  14   9       91.53       69.01     14.01 o 
  -5  14   9      526.26      549.73     23.07 o 
  -4  14   9      442.59      399.96     20.85 o 
  -3  14   9      663.89      662.76     22.10 o 
  -2  14   9      246.86      254.76     16.38 o 
  -1  14   9      376.72      408.08     16.73 o 
   0  14   9      499.14      504.52     15.22 o 
   1  14   9      367.52      341.60     18.11 o 
   2  14   9      265.45      265.41     25.43 o 
   3  14   9      721.29      686.88     28.98 o 
   4  14   9      512.73      441.53     40.79 o 
   5  14   9      623.86      732.75     54.98 o 
   6  14   9      102.03       61.47     60.68 o 
  -5  15   9      483.06      497.98     20.44 o 
  -4  15   9      212.32      223.53     16.82 o 
  -3  15   9      433.74      408.49     22.21 o 
  -2  15   9      706.99      763.17     38.91 o 
  -1  15   9     1073.71     1079.79     25.31 o 
   0  15   9      264.25      271.68     16.62 o 
   1  15   9     1063.52     1014.59     31.30 o 
   2  15   9      707.96      660.74     27.83 o 
   3  15   9      396.41      357.64     16.95 o 
   4  15   9      167.98      196.63     40.63 o 
   5  15   9      451.47      495.51     44.86 o 
  -5  16   9      480.25      449.82     21.22 o 
  -4  16   9      241.31      269.02     22.92 o 
  -3  16   9     1309.74     1329.63     31.79 o 
  -2  16   9      296.91      307.95     24.67 o 
  -1  16   9      530.06      570.95     25.92 o 
   0  16   9       76.88       93.98      9.60 o 
   1  16   9      503.53      489.69     22.63 o 
   2  16   9      287.43      253.92     23.42 o 
   3  16   9     1435.16     1424.77     31.91 o 
   4  16   9      208.18      226.92     33.59 o 
   5  16   9      474.14      475.97     38.74 o 
  -4  17   9      156.12      144.09     15.22 o 
  -3  17   9      905.85      914.66     25.36 o 
  -2  17   9      213.74      173.68     25.95 o 
  -1  17   9      532.34      537.13     45.28 o 
   0  17   9      849.94      838.01     25.73 o 
   1  17   9      496.66      470.18     23.77 o 
   2  17   9      190.03      210.60     23.62 o 
   3  17   9      873.71      839.33     22.73 o 
   4  17   9      156.04      122.29     35.49 o 
  -3  18   9      672.90      687.77     23.08 o 
  -2  18   9      101.37      121.88     16.30 o 
  -1  18   9      114.09       98.56     13.45 o 
   0  18   9      538.18      531.91     28.39 o 
   1  18   9      102.77       87.19     16.96 o 
   2  18   9       59.39       60.70     16.44 o 
   3  18   9      577.11      467.10     35.52 o 
  -1  19   9      566.40      534.77     34.48 o 
   0  19   9      302.25      325.02     28.45 o 
   1  19   9      693.59      659.91     29.27 o 
   0   0  10      496.72      491.87     18.84 o 
   1   0  10     3584.67     3528.97     41.73 o 
   2   0  10     1945.72     2035.13     29.76 o 
   3   0  10      193.95      182.36      7.53 o 
   4   0  10      616.37      637.84     11.01 o 
   5   0  10      917.41      978.50     15.11 o 
   6   0  10      632.28      605.78     15.22 o 
   7   0  10      957.08      958.96     52.28 o 
   8   0  10      155.70       50.18     77.12 o 
  -8   1  10      118.22       72.38     74.15 o 
  -7   1  10       29.29       38.50     20.06 o 
  -6   1  10      432.09      406.87     19.81 o 
  -5   1  10      798.29      782.11     12.75 o 
  -4   1  10     1850.19     1807.70     22.64 o 
  -3   1  10     3940.28     3955.70     38.04 o 
  -2   1  10     1359.72     1287.20     24.51 o 
  -1   1  10      377.84      354.74     10.78 o 
   0   1  10      189.70      230.40      9.53 o 
   1   1  10      395.26      388.44     11.57 o 
   2   1  10     1442.56     1378.00     25.20 o 
   3   1  10     4178.65     4228.75     42.20 o 
   4   1  10     2098.27     2088.61     29.41 o 
   5   1  10     1117.90     1127.02     15.31 o 
   6   1  10      479.63      464.02     13.24 o 
   7   1  10       33.66       28.46      8.19 o 
   8   1  10      118.20      102.39     83.95 o 
  -8   2  10      266.27      267.40    175.77 o 
  -7   2  10      747.27      769.96     29.46 o 
  -6   2  10     2243.32     2211.73     35.01 o 
  -5   2  10     5118.40     4973.68     45.85 o 
  -4   2  10      703.07      665.88     12.09 o 
  -3   2  10      572.17      589.78     12.31 o 
  -2   2  10     1500.37     1506.01     18.81 o 
  -1   2  10     3181.58     3079.90     32.83 o 
   0   2  10      591.74      552.35     12.38 o 
   1   2  10     3161.49     3140.94     33.02 o 
   2   2  10     1732.64     1737.38     24.83 o 
   3   2  10      561.43      579.15     11.33 o 
   4   2  10      597.38      583.62     10.22 o 
   5   2  10     4676.41     4595.22     44.28 o 
   6   2  10     2142.41     2131.73     55.27 o 
   7   2  10      672.88      648.84     26.95 o 
   8   2  10      197.94      222.77     32.49 o 
  -8   3  10       33.25       12.85     16.63 o 
  -7   3  10      218.20      227.61     22.27 o 
  -6   3  10      686.13      673.78     16.96 o 
  -5   3  10      806.44      813.98     19.85 o 
  -4   3  10      808.16      829.03     12.65 o 
  -3   3  10     4885.27     4984.72     49.99 o 
  -2   3  10      325.81      296.23     19.94 o 
  -1   3  10      466.69      432.63     10.86 o 
   0   3  10      180.54      234.95      9.46 o 
   1   3  10      540.26      502.82     14.45 o 
   2   3  10      316.28      305.05     10.48 o 
   3   3  10     4961.65     5092.82     70.36 o 
   4   3  10      700.34      722.10     12.40 o 
   5   3  10     1044.39      999.74     32.95 o 
   6   3  10      851.62      860.18     21.48 o 
   7   3  10      239.24      273.90     27.03 o 
   8   3  10        8.06       11.04     26.71 o 
  -8   4  10      538.43      549.35     18.64 o 
  -7   4  10      164.39      160.47     22.14 o 
  -6   4  10     2277.23     2194.04     39.52 o 
  -5   4  10     1671.05     1583.77     26.07 o 
  -4   4  10      266.66      266.69     16.74 o 
  -3   4  10      957.90      927.53     19.17 o 
  -2   4  10     1567.42     1586.84     21.44 o 
  -1   4  10     3646.75     3817.90     71.43 o 
   0   4  10     3653.79     3672.61     39.22 o 
   1   4  10     3650.31     3682.80     39.76 o 
   2   4  10     1952.99     2017.02     27.62 o 
   3   4  10     1057.10     1030.70     18.62 o 
   4   4  10      228.91      232.44     14.53 o 
   5   4  10     1565.43     1622.37     76.83 o 
   6   4  10     2190.47     2299.02    347.74 o 
   7   4  10      254.65      273.39     16.96 o 
   8   4  10      480.29      478.71    289.92 o 
  -8   5  10       46.85       39.91     15.72 o 
  -7   5  10       88.34       75.19     14.06 o 
  -6   5  10      280.66      297.56     18.95 o 
  -5   5  10      664.33      708.90     19.59 o 
  -4   5  10     1348.62     1371.25     39.13 o 
  -3   5  10     3403.28     3334.72     41.39 o 
  -2   5  10     1220.79     1199.29     17.27 o 
  -1   5  10      519.86      516.76     11.81 o 
   0   5  10      570.03      633.37     14.79 o 
   1   5  10      646.71      626.47     20.15 o 
   2   5  10     1423.77     1399.46     21.16 o 
   3   5  10     3168.16     3100.44     57.02 o 
   4   5  10     1419.93     1426.29     35.62 o 
   5   5  10      701.79      765.46     26.37 o 
   6   5  10      285.01      276.09     21.38 o 
   7   5  10      104.12       99.60     16.03 o 
   8   5  10       29.41       21.10     15.34 o 
  -8   6  10      585.14      563.67     26.18 o 
  -7   6  10      304.70      318.94     17.35 o 
  -6   6  10      866.25      849.53     15.47 o 
  -5   6  10      765.37      750.65     21.10 o 
  -4   6  10      123.62      132.27     12.55 o 
  -3   6  10      550.78      506.77     16.66 o 
  -2   6  10      510.98      515.51     10.81 o 
  -1   6  10     3354.60     3382.18     40.67 o 
   0   6  10     6318.90     6631.47     73.75 o 
   1   6  10     3655.20     3709.84     44.00 o 
   2   6  10      719.64      717.24     17.81 o 
   3   6  10      583.54      530.40     11.92 o 
   4   6  10      108.01      114.79     14.75 o 
   5   6  10      782.75      811.92     47.30 o 
   6   6  10      798.60      812.36     36.88 o 
   7   6  10      379.25      419.76     36.89 o 
   8   6  10      626.09      596.87     25.13 o 
  -8   7  10      235.86      214.48     42.37 o 
  -7   7  10       32.86       28.07     10.23 o 
  -6   7  10       93.17      102.44     10.17 o 
  -5   7  10      434.69      471.02     17.51 o 
  -4   7  10      886.48      910.43     13.69 o 
  -3   7  10     1059.11      991.22     15.54 o 
  -2   7  10     2693.26     2742.32     33.28 o 
  -1   7  10      143.51      157.83     11.38 o 
   0   7  10      343.20      321.84     12.35 o 
   1   7  10      178.96      196.84     10.89 o 
   2   7  10     2605.66     2510.16     27.76 o 
   3   7  10      945.69      894.18     12.83 o 
   4   7  10      863.78      883.93     30.87 o 
   5   7  10      497.15      561.40     27.14 o 
   6   7  10       66.66       61.04     16.45 o 
   7   7  10       23.02        5.25     14.13 o 
   8   7  10      215.47      266.70     34.89 o 
  -8   8  10      411.07      421.00     29.71 o 
  -7   8  10      477.55      452.56     20.51 o 
  -6   8  10      267.45      276.00     15.37 o 
  -5   8  10      312.42      301.71     17.44 o 
  -4   8  10      122.58      107.84      5.54 o 
  -3   8  10       12.77       15.04      5.10 o 
  -2   8  10     2313.56     2227.64     29.27 o 
  -1   8  10     1531.64     1565.41     24.40 o 
   0   8  10     7630.50     7609.71     86.93 o 
   1   8  10     1280.77     1264.83     19.11 o 
   2   8  10     2287.27     2212.53     27.10 o 
   3   8  10        3.03       -3.65      3.65 o 
   4   8  10      110.66       96.39      3.59 o 
   5   8  10      329.58      316.29     24.43 o 
   6   8  10      250.22      257.84     23.61 o 
   7   8  10      373.81      420.56     26.02 o 
   8   8  10      441.09      430.40     61.01 o 
  -7   9  10       99.24       78.49     13.90 o 
  -6   9  10       51.95       47.66     13.03 o 
  -5   9  10      791.95      808.67     26.92 o 
  -4   9  10      432.58      458.56     16.84 o 
  -3   9  10     2546.34     2445.14     36.03 o 
  -2   9  10      631.02      610.09     14.30 o 
  -1   9  10      965.83      920.56     16.22 o 
   0   9  10     1214.59     1158.96     18.23 o 
   1   9  10      755.63      722.90     15.67 o 
   2   9  10      570.24      492.59     15.82 o 
   3   9  10     2554.23     2479.76     46.13 o 
   4   9  10      529.77      501.14     20.34 o 
   5   9  10      960.33     1039.62     38.42 o 
   6   9  10       58.83       49.38     18.20 o 
   7   9  10       91.69       60.99     18.64 o 
  -7  10  10      282.79      286.61     17.53 o 
  -6  10  10      606.61      578.24     22.40 o 
  -5  10  10      433.26      437.94     18.83 o 
  -4  10  10      105.22       99.40     14.48 o 
  -3  10  10      148.51      164.21     13.39 o 
  -2  10  10     1394.58     1366.68     30.02 o 
  -1  10  10     1636.24     1686.28     26.42 o 
   0  10  10     1084.30     1053.91     18.56 o 
   1  10  10     2168.09     2148.79     43.06 o 
   2  10  10     1499.34     1463.89     29.61 o 
   3  10  10      130.53      131.36      8.94 o 
   4  10  10       68.76       67.52      4.35 o 
   5  10  10      466.08      511.53     47.17 o 
   6  10  10      628.88      665.80     40.55 o 
   7  10  10      286.04      332.26     27.03 o 
  -7  11  10       35.12       17.97     12.20 o 
  -6  11  10      111.30      117.85     13.94 o 
  -5  11  10      632.04      674.91     35.49 o 
  -4  11  10      754.89      753.89     26.58 o 
  -3  11  10     2298.96     2159.16     33.73 o 
  -2  11  10      998.29      954.57     25.31 o 
  -1  11  10      514.65      499.92     19.48 o 
   0  11  10       10.11       18.13      9.16 o 
   1  11  10      646.97      641.38     24.40 o 
   2  11  10     1188.04     1132.37     24.53 o 
   3  11  10     2249.60     2079.99     32.35 o 
   4  11  10      544.82      486.02     26.21 o 
   5  11  10      620.80      666.05     42.88 o 
   6  11  10      143.90      119.50     35.26 o 
   7  11  10       24.27       23.80     37.63 o 
  -6  12  10      535.80      560.89     23.39 o 
  -5  12  10      557.32      582.55     20.56 o 
  -4  12  10       39.01       57.05     11.82 o 
  -3  12  10      583.87      553.69     20.83 o 
  -2  12  10       30.00       24.70     11.62 o 
  -1  12  10     1821.57     1788.23     33.99 o 
   0  12  10      870.10      853.85     22.24 o 
   1  12  10     2166.25     2144.73     39.98 o 
   2  12  10       98.07       74.56     14.54 o 
   3  12  10      634.42      561.11     16.22 o 
   4  12  10       28.27       19.80      6.88 o 
   5  12  10      573.17      628.42     42.98 o 
   6  12  10      537.17      597.82     59.23 o 
  -6  13  10       28.44       30.39     13.00 o 
  -5  13  10      502.81      533.18     21.55 o 
  -4  13  10     1240.07     1263.23     27.24 o 
  -3  13  10      583.20      542.88     24.19 o 
  -2  13  10     1017.24     1007.26     24.85 o 
  -1  13  10      404.19      399.37     15.90 o 
   0  13  10       17.64       36.40      7.90 o 
   1  13  10      428.67      417.80     21.05 o 
   2  13  10     1190.39     1121.24     32.35 o 
   3  13  10      752.13      681.74     34.53 o 
   4  13  10     1264.85     1173.38     77.97 o 
   5  13  10      461.89      525.79     61.84 o 
   6  13  10       28.50       41.96     24.77 o 
  -5  14  10      319.59      340.11     19.22 o 
  -4  14  10      293.84      317.78     17.51 o 
  -3  14  10      202.91      190.20     18.35 o 
  -2  14  10      727.37      721.05     23.92 o 
  -1  14  10      892.82      901.02     21.79 o 
   0  14  10     1273.34     1295.11     25.97 o 
   1  14  10      909.30      922.75     28.65 o 
   2  14  10      677.05      651.18     19.99 o 
   3  14  10      142.93      128.51     10.33 o 
   4  14  10      317.46      335.10     35.28 o 
   5  14  10      347.20      400.91     40.44 o 
  -5  15  10      307.04      334.31     18.44 o 
  -4  15  10      833.16      861.04     26.31 o 
  -3  15  10      572.82      551.49     28.23 o 
  -2  15  10      375.70      378.19     22.54 o 
  -1  15  10      276.19      327.28     23.37 o 
   0  15  10      574.25      570.54     19.92 o 
   1  15  10      230.91      233.80     18.65 o 
   2  15  10      354.31      306.13     23.29 o 
   3  15  10      515.16      506.61     22.85 o 
   4  15  10      827.32      894.03     67.49 o 
   5  15  10      256.13      252.01     33.34 o 
  -4  16  10      504.83      522.65     21.96 o 
  -3  16  10      266.94      262.67     19.47 o 
  -2  16  10      603.53      611.32     23.59 o 
  -1  16  10      602.21      599.40     23.81 o 
   0  16  10      958.52      982.38     24.30 o 
   1  16  10      502.65      517.76     23.15 o 
   2  16  10      638.05      628.16     29.14 o 
   3  16  10      229.06      232.68     15.63 o 
   4  16  10      546.99      617.41     45.21 o 
  -3  17  10      367.96      362.91     18.62 o 
  -2  17  10       86.41       57.02     13.94 o 
  -1  17  10       41.04       43.67     13.98 o 
   0  17  10       70.42       53.50     19.22 o 
   1  17  10       31.77       13.85     16.92 o 
   2  17  10      190.64      196.25     16.51 o 
   3  17  10      401.30      359.54     18.57 o 
  -2  18  10      265.59      262.00     22.89 o 
  -1  18  10      803.16      754.29     22.20 o 
   0  18  10      278.33      300.78     24.85 o 
   1  18  10      831.57      808.21     33.35 o 
   2  18  10      340.57      324.58     20.30 o 
   1   0  11     1074.87     1113.20     21.69 o 
   2   0  11     1585.96     1456.00     21.04 o 
   3   0  11      921.63      875.08     18.52 o 
   4   0  11     5442.52     5494.35     53.54 o 
   5   0  11      169.45      183.37      7.97 o 
   6   0  11      572.23      520.62     23.51 o 
   7   0  11       80.70       63.76     31.04 o 
   8   0  11      594.04      587.21     41.17 o 
  -8   1  11      642.49      713.88     52.86 o 
  -7   1  11      562.41      527.26     28.27 o 
  -6   1  11     1256.47     1242.83     21.94 o 
  -5   1  11      477.22      501.51     12.54 o 
  -4   1  11      654.42      655.28     12.27 o 
  -3   1  11      301.60      296.68      9.85 o 
  -2   1  11      946.41      918.64     17.40 o 
  -1   1  11      819.13      785.14     17.21 o 
   0   1  11     3688.51     3837.84     40.06 o 
   1   1  11      881.91      867.37     16.90 o 
   2   1  11      846.63      810.35     16.26 o 
   3   1  11      303.38      303.82     10.06 o 
   4   1  11      582.75      591.41     12.01 o 
   5   1  11      515.98      557.42     13.08 o 
   6   1  11      917.69      846.82     20.79 o 
   7   1  11      501.49      528.40     30.41 o 
   8   1  11      689.76      715.78     42.45 o 
  -8   2  11       30.60       32.37     19.58 o 
  -7   2  11      440.03      428.27     24.43 o 
  -6   2  11      127.02      115.17     13.32 o 
  -5   2  11      633.28      597.89     11.88 o 
  -4   2  11     2458.95     2449.89     26.80 o 
  -3   2  11      142.84      143.89      7.61 o 
  -2   2  11     3000.63     2915.07     32.49 o 
  -1   2  11     1344.68     1384.09     22.54 o 
   0   2  11     2412.33     2502.10     30.46 o 
   1   2  11     1376.02     1412.83     20.15 o 
   2   2  11     3427.30     3308.41     37.82 o 
   3   2  11      327.99      346.88     11.70 o 
   4   2  11     2428.70     2394.22     28.88 o 
   5   2  11      728.88      724.10     12.79 o 
   6   2  11      149.25      155.03     15.16 o 
   7   2  11      423.35      382.93     15.65 o 
   8   2  11       56.13       65.79     31.96 o 
  -8   3  11      751.18      733.49     37.24 o 
  -7   3  11      760.09      765.47     29.27 o 
  -6   3  11     1041.37     1066.97     21.65 o 
  -5   3  11      292.13      280.86     13.68 o 
  -4   3  11      522.89      539.36     12.81 o 
  -3   3  11      510.36      497.67     13.18 o 
  -2   3  11      702.30      700.66     13.76 o 
  -1   3  11     3849.45     3970.50     60.82 o 
   0   3  11     3485.94     3585.96     39.73 o 
   1   3  11     3483.33     3550.11     38.19 o 
   2   3  11      677.98      644.60     13.80 o 
   3   3  11      600.18      588.92     22.51 o 
   4   3  11      532.91      535.23     12.84 o 
   5   3  11      268.57      298.61     20.79 o 
   6   3  11     1047.49     1090.80     31.97 o 
   7   3  11      690.39      645.39     45.05 o 
   8   3  11      666.64      695.44     40.13 o 
  -8   4  11       94.23       80.90     46.98 o 
  -7   4  11      139.29      112.37     18.86 o 
  -6   4  11       16.21       30.30      9.54 o 
  -5   4  11      350.14      349.04     20.25 o 
  -4   4  11     1809.45     1877.86     30.22 o 
  -3   4  11     1106.09     1116.69     16.02 o 
  -2   4  11     1974.58     1892.04     23.64 o 
  -1   4  11      158.53      168.69      9.97 o 
   0   4  11      710.62      732.97     18.97 o 
   1   4  11      261.01      238.21     10.58 o 
   2   4  11     1937.21     1844.35     25.32 o 
   3   4  11     1105.71     1136.96     21.13 o 
   4   4  11     1629.89     1614.54     38.14 o 
   5   4  11      348.75      333.21     17.76 o 
   6   4  11       58.61       65.25     16.94 o 
   7   4  11      135.91      134.54     15.14 o 
   8   4  11      157.37      153.16     35.68 o 
  -8   5  11      689.60      670.80     33.56 o 
  -7   5  11      443.95      463.99     14.55 o 
  -6   5  11      429.56      432.37     16.70 o 
  -5   5  11       87.98       69.30     13.03 o 
  -4   5  11      520.88      529.46     18.02 o 
  -3   5  11     1041.37     1058.79     24.03 o 
  -2   5  11     2368.30     2420.63     38.29 o 
  -1   5  11     2540.04     2503.13     29.75 o 
   0   5  11     3957.71     4073.33     44.71 o 
   1   5  11     2525.07     2478.63     29.61 o 
   2   5  11     1913.73     1931.81     29.06 o 
   3   5  11     1041.88     1071.97     17.94 o 
   4   5  11      532.34      514.12     11.11 o 
   5   5  11       40.67       20.04     12.47 o 
   6   5  11      658.98      669.29     36.57 o 
   7   5  11      453.99      431.43     22.31 o 
   8   5  11      686.36      793.39     54.12 o 
  -8   6  11      126.73      104.02     59.94 o 
  -7   6  11      161.66      150.22     14.64 o 
  -6   6  11      305.96      346.00     18.90 o 
  -5   6  11      496.88      449.84     24.31 o 
  -4   6  11     1015.38      972.01     24.40 o 
  -3   6  11     1113.97     1113.83     16.81 o 
  -2   6  11     2345.96     2245.43     26.50 o 
  -1   6  11       61.32       78.07      9.14 o 
   0   6  11      734.90      744.46     24.74 o 
   1   6  11       16.26       20.06      7.68 o 
   2   6  11     2290.62     2177.17     33.01 o 
   3   6  11      979.60      986.17     37.38 o 
   4   6  11      943.08      913.63     27.63 o 
   5   6  11      539.33      521.85     32.89 o 
   6   6  11      223.37      253.95     20.93 o 
   7   6  11      174.41      165.53     30.69 o 
   8   6  11      126.22      128.77     16.36 o 
  -8   7  11      421.49      469.88     29.49 o 
  -7   7  11      493.74      524.04     23.78 o 
  -6   7  11     1043.56      984.15     29.25 o 
  -5   7  11      715.44      644.63     23.20 o 
  -4   7  11      146.83      134.04      6.93 o 
  -3   7  11      493.95      499.67     11.12 o 
  -2   7  11     1739.86     1706.94     24.41 o 
  -1   7  11      745.33      724.55     14.58 o 
   0   7  11     6011.43     6012.44     99.00 o 
   1   7  11      646.16      623.35     20.49 o 
   2   7  11     1637.99     1585.16     26.81 o 
   3   7  11      434.04      412.26      8.96 o 
   4   7  11      188.06      151.82      6.61 o 
   5   7  11      669.12      648.64     29.78 o 
   6   7  11     1258.59     1311.54     40.18 o 
   7   7  11      535.75      543.48     43.33 o 
   8   7  11      476.05      461.52     39.42 o 
  -7   8  11       68.94       46.80     15.77 o 
  -6   8  11      228.07      238.86     16.27 o 
  -5   8  11     1098.80     1080.60     27.01 o 
  -4   8  11     1486.70     1506.99     22.49 o 
  -3   8  11      691.15      728.94     16.30 o 
  -2   8  11     2620.03     2610.38     32.09 o 
  -1   8  11     1115.64     1100.42     17.95 o 
   0   8  11      270.14      260.88     16.24 o 
   1   8  11     1005.60      975.43     22.97 o 
   2   8  11     2705.38     2636.10     34.11 o 
   3   8  11      900.46      899.12     23.55 o 
   4   8  11     1390.22     1430.13     51.06 o 
   5   8  11     1091.64     1105.50     41.82 o 
   6   8  11      188.91      165.41     23.86 o 
   7   8  11       89.34       75.48     25.61 o 
  -7   9  11      483.40      471.73     25.85 o 
  -6   9  11      617.88      568.16     22.54 o 
  -5   9  11      502.34      492.22     18.67 o 
  -4   9  11      434.10      365.66     19.09 o 
  -3   9  11      425.16      391.77     14.49 o 
  -2   9  11     2849.12     2776.96     32.52 o 
  -1   9  11      715.21      703.45     16.66 o 
   0   9  11     6426.14     6284.71     69.90 o 
   1   9  11      636.35      659.34     18.34 o 
   2   9  11     2507.52     2416.20     31.68 o 
   3   9  11      477.54      442.00     12.29 o 
   4   9  11      445.83      420.92     29.52 o 
   5   9  11      557.44      599.28     57.56 o 
   6   9  11      653.54      646.47     52.13 o 
   7   9  11      448.30      479.13     37.38 o 
  -7  10  11      193.79      219.86     23.57 o 
  -6  10  11      255.60      240.06     16.41 o 
  -5  10  11      408.88      388.55     19.07 o 
  -4  10  11     1275.30     1312.64     28.29 o 
  -3  10  11      246.53      210.73     14.91 o 
  -2  10  11     3682.39     3618.08     56.00 o 
  -1  10  11      504.07      492.89     17.07 o 
   0  10  11        5.54        3.32      8.64 o 
   1  10  11      519.99      501.69     22.69 o 
   2  10  11     3565.18     3476.36     50.54 o 
   3  10  11      330.82      299.37     12.93 o 
   4  10  11     1338.28     1261.15     45.91 o 
   5  10  11      398.37      422.11     31.02 o 
   6  10  11      220.10      238.74     26.50 o 
   7  10  11      199.01      237.89     32.15 o 
  -6  11  11      836.80      819.35     30.27 o 
  -5  11  11      178.14      160.90     17.25 o 
  -4  11  11      295.68      290.22     16.61 o 
  -3  11  11      419.49      404.63     21.53 o 
  -2  11  11      645.68      609.50     19.95 o 
  -1  11  11     1394.70     1421.64     29.74 o 
   0  11  11     3691.10     3577.85     60.17 o 
   1  11  11     1198.35     1151.87     40.25 o 
   2  11  11      756.02      700.21     23.83 o 
   3  11  11      382.44      366.58     13.23 o 
   4  11  11      294.84      220.40     34.73 o 
   5  11  11      236.39      266.34     29.23 o 
   6  11  11      926.93      993.70     52.74 o 
  -6  12  11      241.92      236.36     26.10 o 
  -5  12  11      199.04      203.88     16.23 o 
  -4  12  11     1331.39     1305.56     36.32 o 
  -3  12  11      331.86      341.55     18.22 o 
  -2  12  11     1568.75     1549.51     30.29 o 
  -1  12  11      171.02      210.72     16.79 o 
   0  12  11      267.19      272.68     12.71 o 
   1  12  11      181.81      192.27     16.47 o 
   2  12  11     1735.12     1624.30     31.44 o 
   3  12  11      358.44      327.68     15.06 o 
   4  12  11     1461.84     1552.04     87.37 o 
   5  12  11       89.47      126.97     33.49 o 
   6  12  11      274.83      271.95     30.78 o 
  -6  13  11      386.31      408.51     22.78 o 
  -5  13  11       93.27       86.89     18.35 o 
  -4  13  11      230.70      239.34     17.76 o 
  -3  13  11      276.61      267.69     16.32 o 
  -2  13  11      446.04      452.53     21.36 o 
  -1  13  11      585.12      580.56     19.04 o 
   0  13  11     2049.06     1986.67     32.63 o 
   1  13  11      468.83      444.78     22.84 o 
   2  13  11      378.18      374.25     18.69 o 
   3  13  11      252.21      223.04     13.32 o 
   4  13  11      223.38      239.87     40.28 o 
   5  13  11      166.54      157.97     28.66 o 
   6  13  11      315.75      351.90     33.78 o 
  -5  14  11       37.15       50.47     17.70 o 
  -4  14  11      814.15      825.31     26.85 o 
  -3  14  11      490.26      462.89     19.34 o 
  -2  14  11      577.20      578.86     21.32 o 
  -1  14  11      130.79      131.13     13.79 o 
   0  14  11       19.19       35.04      8.36 o 
   1  14  11       67.83       68.52     13.99 o 
   2  14  11      617.32      613.32     29.75 o 
   3  14  11      467.47      421.67     23.48 o 
   4  14  11      834.35      927.20     49.38 o 
   5  14  11       10.69       33.96     28.64 o 
  -5  15  11       71.04       67.70     18.24 o 
  -4  15  11      103.95       97.39     17.18 o 
  -3  15  11        8.13       -7.67     10.25 o 
  -2  15  11      464.17      497.12     41.00 o 
  -1  15  11      464.60      474.24     20.17 o 
   0  15  11      511.76      518.66     18.20 o 
   1  15  11      476.46      492.21     21.92 o 
   2  15  11      525.40      509.34     39.58 o 
   3  15  11       44.93       24.88     10.20 o 
   4  15  11      152.89      165.54     42.23 o 
   5  15  11       25.99       17.88     23.32 o 
  -4  16  11      230.85      199.41     16.95 o 
  -3  16  11       80.27       94.92     14.64 o 
  -2  16  11      742.85      802.42     28.71 o 
  -1  16  11      381.83      363.19     17.18 o 
   0  16  11       77.71       55.01      9.34 o 
   1  16  11      388.30      402.64     30.61 o 
   2  16  11      639.49      620.16     23.82 o 
   3  16  11       74.78       54.86     11.51 o 
   4  16  11      218.66      229.10     63.56 o 
  -3  17  11      138.56      135.02     18.99 o 
  -2  17  11      426.32      435.70     21.36 o 
  -1  17  11      528.30      480.05     25.76 o 
   0  17  11     1248.56     1254.55     43.12 o 
   1  17  11      493.92      460.40     24.14 o 
   2  17  11      398.68      434.53     24.05 o 
   3  17  11      214.74      206.29     37.73 o 
  -1  18  11       76.68      112.65     22.21 o 
   0  18  11       90.34       74.28     20.04 o 
   1  18  11       84.31       67.79     19.78 o 
   0   0  12     9832.19    10136.63    133.13 o 
   1   0  12        5.96       14.57      7.41 o 
   2   0  12      219.12      207.16     11.51 o 
   3   0  12     1218.52     1174.77     20.55 o 
   4   0  12       34.25       25.37      6.06 o 
   5   0  12      144.15      123.71      6.64 o 
   6   0  12      469.03      448.00      9.49 o 
   7   0  12      283.65      322.30     28.27 o 
   8   0  12      401.88      464.37     41.00 o 
  -8   1  12       92.15       52.53     25.44 o 
  -7   1  12       68.82       23.67     15.84 o 
  -6   1  12      504.60      477.99     13.37 o 
  -5   1  12       11.59       14.01      5.11 o 
  -4   1  12     4700.40     4709.46     50.47 o 
  -3   1  12      679.24      711.58     16.40 o 
  -2   1  12     2094.87     2051.85     26.57 o 
  -1   1  12      121.00      142.99     10.91 o 
   0   1  12       54.30       82.63      9.47 o 
   1   1  12      135.06      144.11      9.73 o 
   2   1  12     1904.89     1869.39     25.00 o 
   3   1  12      478.78      489.11     20.08 o 
   4   1  12     5301.92     5289.19     57.19 o 
   5   1  12        2.21        3.17      5.20 o 
   6   1  12      461.58      465.23     13.54 o 
   7   1  12       66.58       61.83     24.55 o 
   8   1  12       96.94       26.23     26.56 o 
  -8   2  12      528.02      500.94     38.70 o 
  -7   2  12      176.81      166.22     65.37 o 
  -6   2  12     1911.70     1928.05     30.98 o 
  -5   2  12       31.56       34.11      5.65 o 
  -4   2  12      595.29      575.04     17.36 o 
  -3   2  12      215.53      213.16     10.76 o 
  -2   2  12      758.95      746.65     17.56 o 
  -1   2  12      300.38      327.35     12.12 o 
   0   2  12     4695.40     4727.60     49.82 o 
   1   2  12      398.60      421.29     14.35 o 
   2   2  12      842.27      817.88     16.26 o 
   3   2  12      235.63      218.27     12.16 o 
   4   2  12      465.63      453.61     10.75 o 
   5   2  12       60.77       76.95      7.15 o 
   6   2  12     1730.13     1704.03     38.63 o 
   7   2  12      174.78      108.54     48.46 o 
   8   2  12      500.88      545.18     40.79 o 
  -8   3  12      251.76      136.35     62.11 o 
  -7   3  12       96.24       82.55     18.97 o 
  -6   3  12      753.26      751.65     22.83 o 
  -5   3  12      792.13      761.92     25.58 o 
  -4   3  12     3957.30     3967.92     41.43 o 
  -3   3  12      166.05      165.72     12.56 o 
  -2   3  12     4647.59     4650.36     56.48 o 
  -1   3  12      231.06      262.36     11.81 o 
   0   3  12      516.46      542.11     15.16 o 
   1   3  12      199.65      216.39     12.05 o 
   2   3  12     4547.42     4490.12     64.15 o 
   3   3  12      220.91      236.90     12.62 o 
   4   3  12     4052.85     4003.50     43.05 o 
   5   3  12      760.24      680.88     38.69 o 
   6   3  12      788.42      643.76     88.07 o 
   7   3  12      101.64       70.00     10.97 o 
   8   3  12      282.27      248.09     72.06 o 
  -8   4  12      953.58      945.81     39.03 o 
  -7   4  12      376.64      365.34     54.87 o 
  -6   4  12     1014.31     1017.34     23.03 o 
  -5   4  12       42.42       29.93      9.66 o 
  -4   4  12       12.32       18.67     12.67 o 
  -3   4  12       50.41       68.24      9.39 o 
  -2   4  12     1982.55     1977.19     21.77 o 
  -1   4  12     1501.84     1490.39     22.56 o 
   0   4  12     2627.41     2559.23     31.03 o 
   1   4  12     1634.84     1612.26     23.60 o 
   2   4  12     1907.08     1908.51     29.73 o 
   3   4  12       50.83       49.21     10.04 o 
   4   4  12        1.91       -0.97      5.69 o 
   5   4  12       30.95       41.56     16.38 o 
   6   4  12      888.11      862.73     35.88 o 
   7   4  12      340.92      320.77     18.11 o 
   8   4  12      958.76      952.48     64.14 o 
  -8   5  12      534.61      527.14     32.63 o 
  -7   5  12      183.77      129.65     24.95 o 
  -6   5  12      577.90      559.94     26.31 o 
  -5   5  12      341.56      318.17     15.97 o 
  -4   5  12     3677.22     3595.43     47.07 o 
  -3   5  12      493.53      457.44     17.77 o 
  -2   5  12     3047.36     3025.09     34.40 o 
  -1   5  12      401.81      446.77     15.12 o 
   0   5  12      555.53      584.27     16.06 o 
   1   5  12      435.97      475.17     13.95 o 
   2   5  12     2771.11     2733.69     36.59 o 
   3   5  12      474.97      458.59     16.23 o 
   4   5  12     3236.87     3200.00     40.68 o 
   5   5  12      314.47      310.56     32.07 o 
   6   5  12      527.42      509.09     33.83 o 
   7   5  12      212.13      197.78     17.90 o 
   8   5  12      549.77      631.99     54.18 o 
  -7   6  12      230.60      201.62     40.78 o 
  -6   6  12     1626.73     1600.73     31.08 o 
  -5   6  12       12.36        9.72      9.71 o 
  -4   6  12      237.19      242.22     16.04 o 
  -3   6  12       96.56      121.39      8.84 o 
  -2   6  12     3418.01     3526.23     76.93 o 
  -1   6  12      652.54      640.00     16.88 o 
   0   6  12     2602.25     2525.13     35.57 o 
   1   6  12      654.56      670.24     20.06 o 
   2   6  12     3239.69     3239.12     42.64 o 
   3   6  12       53.62       60.27      8.00 o 
   4   6  12      311.56      304.94     12.01 o 
   5   6  12       29.32       23.08     14.65 o 
   6   6  12     1638.15     1646.78     49.74 o 
   7   6  12      219.56      175.94     32.41 o 
  -7   7  12        1.65       14.12     10.20 o 
  -6   7  12      391.57      372.13     19.64 o 
  -5   7  12      269.53      250.98     13.27 o 
  -4   7  12     2078.25     2006.31     29.99 o 
  -3   7  12      280.26      307.60     16.55 o 
  -2   7  12     1361.66     1385.83     22.25 o 
  -1   7  12     1222.97     1265.33     23.32 o 
   0   7  12       45.63       48.82     11.26 o 
   1   7  12     1238.80     1314.16     29.13 o 
   2   7  12      976.02     1014.12     20.99 o 
   3   7  12      387.33      402.39     10.54 o 
   4   7  12     1778.85     1653.86     31.67 o 
   5   7  12      225.90      253.03     23.91 o 
   6   7  12      366.89      367.92     26.17 o 
   7   7  12        4.24        7.27     13.79 o 
  -7   8  12      184.48      152.12     30.85 o 
  -6   8  12      954.51      975.54     28.04 o 
  -5   8  12      209.67      185.25     12.10 o 
  -4   8  12       87.48       89.28      5.37 o 
  -3   8  12      131.42      129.44      7.43 o 
  -2   8  12      456.04      479.26     12.22 o 
  -1   8  12       58.87       43.32      7.94 o 
   0   8  12     1154.18     1164.97     23.20 o 
   1   8  12       18.57       25.48      9.08 o 
   2   8  12      335.84      325.65     24.56 o 
   3   8  12      139.58      118.27      8.12 o 
   4   8  12      139.06      113.02      6.39 o 
   5   8  12      162.59      164.74     29.94 o 
   6   8  12     1036.21     1044.73     49.53 o 
   7   8  12      250.92      318.59     33.06 o 
  -7   9  12       74.17       56.73     14.23 o 
  -6   9  12      146.46      121.29     27.06 o 
  -5   9  12      165.71      152.71     14.66 o 
  -4   9  12     2306.35     2311.88     38.24 o 
  -3   9  12      452.42      446.15     15.33 o 
  -2   9  12     1073.68     1054.57     26.76 o 
  -1   9  12      101.81       85.18      9.86 o 
   0   9  12      117.00      125.12     14.00 o 
   1   9  12       66.96       67.46      8.91 o 
   2   9  12      808.70      758.27     16.40 o 
   3   9  12      485.81      466.09     23.90 o 
   4   9  12     2459.70     2251.95     89.49 o 
   5   9  12      126.92       83.79     21.89 o 
   6   9  12      153.84      202.48     25.68 o 
   7   9  12       59.32       87.06     20.80 o 
  -7  10  12      126.34       86.99     23.35 o 
  -6  10  12      416.56      441.92     28.60 o 
  -5  10  12      251.81      278.63     18.24 o 
  -4  10  12       75.94       67.68     14.50 o 
  -3  10  12      169.28      188.08     17.01 o 
  -2  10  12      210.55      185.88      8.10 o 
  -1  10  12      542.47      505.25     16.81 o 
   0  10  12      607.60      602.65     16.98 o 
   1  10  12      524.56      462.48     15.95 o 
   2  10  12      420.26      396.80     21.72 o 
   3  10  12      116.18      139.25     12.25 o 
   4  10  12      128.37       88.72      9.09 o 
   5  10  12      240.57      265.51     28.83 o 
   6  10  12      381.51      442.01     33.02 o 
   7  10  12      142.79      188.07     39.65 o 
  -6  11  12      105.80       81.30     19.04 o 
  -5  11  12      591.50      548.60     29.22 o 
  -4  11  12     1379.31     1344.65     34.91 o 
  -3  11  12      149.04      170.54     15.16 o 
  -2  11  12     1059.80     1033.23     24.98 o 
  -1  11  12     1199.79     1202.10     27.37 o 
   0  11  12      627.27      561.95     21.36 o 
   1  11  12     1127.27     1116.34     25.31 o 
   2  11  12      860.09      830.70     24.88 o 
   3  11  12      173.12      156.66     10.86 o 
   4  11  12     1504.26     1650.12     55.83 o 
   5  11  12      621.37      603.76     46.37 o 
   6  11  12      117.47      120.87     30.87 o 
  -6  12  12      360.21      375.14     20.20 o 
  -5  12  12      150.57      131.40     29.40 o 
  -4  12  12      243.79      282.22     18.86 o 
  -3  12  12      225.30      238.39     17.22 o 
  -2  12  12      528.16      500.77     25.03 o 
  -1  12  12     1593.53     1546.59     28.31 o 
   0  12  12     1077.25     1037.59     30.10 o 
   1  12  12     1514.02     1492.64     34.07 o 
   2  12  12      633.27      563.73     20.18 o 
   3  12  12      157.98      165.03      9.84 o 
   4  12  12      233.32      245.47     40.26 o 
   5  12  12      151.29      153.27     28.94 o 
   6  12  12      266.49      342.97     38.34 o 
  -5  13  12      192.85      208.26     22.14 o 
  -4  13  12     1021.29     1022.51     28.30 o 
  -3  13  12      485.53      497.43     21.25 o 
  -2  13  12      391.82      446.68     21.18 o 
  -1  13  12     1247.91     1216.80     30.35 o 
   0  13  12      289.22      269.42     24.00 o 
   1  13  12     1373.59     1327.80     31.65 o 
   2  13  12      517.21      520.27     17.70 o 
   3  13  12      400.02      375.78     25.00 o 
   4  13  12     1134.27     1214.30     54.62 o 
   5  13  12      235.06      286.91     43.08 o 
  -5  14  12      154.97      193.81     19.88 o 
  -4  14  12      396.35      402.40     26.75 o 
  -3  14  12      662.94      658.78     23.16 o 
  -2  14  12      676.00      685.75     23.42 o 
  -1  14  12      975.45      956.85     27.72 o 
   0  14  12      843.25      905.53     36.59 o 
   1  14  12      990.11      911.83     32.12 o 
   2  14  12      654.48      635.60     34.82 o 
   3  14  12      668.73      597.06     31.65 o 
   4  14  12      359.35      428.76     40.14 o 
   5  14  12      144.33      151.18     31.72 o 
  -4  15  12      508.10      526.42     29.79 o 
  -3  15  12       91.47       70.28     13.73 o 
  -2  15  12     1330.60     1326.70     35.58 o 
  -1  15  12      478.28      475.43     18.65 o 
   0  15  12      231.99      212.61     24.57 o 
   1  15  12      522.05      536.48     22.95 o 
   2  15  12     1301.98     1298.52     38.44 o 
   3  15  12      115.20       83.89     15.35 o 
   4  15  12      670.59      772.30     63.43 o 
  -3  16  12      202.48      204.10     17.49 o 
  -2  16  12      497.86      513.27     22.11 o 
  -1  16  12       89.25       83.79     13.05 o 
   0  16  12      612.33      602.32     28.28 o 
   1  16  12      121.46       98.58     19.98 o 
   2  16  12      543.79      528.72     21.08 o 
   3  16  12      195.24      154.04     15.71 o 
  -2  17  12      559.49      558.14     23.33 o 
  -1  17  12      340.02      366.03     20.42 o 
   0  17  12       16.43       26.31     16.79 o 
   1  17  12      338.92      328.40     25.68 o 
   2  17  12      588.01      542.05     35.26 o 
   1   0  13      408.06      429.25     15.28 o 
   2   0  13     4090.76     4137.17     48.52 o 
   3   0  13     1628.24     1620.96     25.66 o 
   4   0  13     1224.44     1220.15     25.33 o 
   5   0  13      258.62      275.02     10.27 o 
   6   0  13      197.33      208.51      9.23 o 
   7   0  13      178.54      121.09     47.52 o 
   8   0  13      202.99      160.27     52.95 o 
  -8   1  13      435.56      444.14     43.87 o 
  -7   1  13      180.90       82.93     47.61 o 
  -6   1  13     1361.91     1273.86     26.55 o 
  -5   1  13      707.20      695.70     14.44 o 
  -4   1  13     1154.72     1117.71     18.18 o 
  -3   1  13      117.04      134.90      9.50 o 
  -2   1  13     2607.59     2738.48     33.96 o 
  -1   1  13      577.12      585.72     15.53 o 
   0   1  13     6164.19     6091.66     64.23 o 
   1   1  13      600.70      612.03     15.75 o 
   2   1  13     2388.98     2516.63     32.10 o 
   3   1  13      100.18      110.08     11.87 o 
   4   1  13     1177.04     1143.00     19.73 o 
   5   1  13      732.51      732.62     13.50 o 
   6   1  13     1229.00     1229.43     22.81 o 
   7   1  13      185.63      103.24     52.77 o 
   8   1  13      419.45      470.45     66.69 o 
  -8   2  13      131.49       82.86     35.86 o 
  -7   2  13       97.00       70.87     24.50 o 
  -6   2  13      200.98      206.23     11.52 o 
  -5   2  13      785.25      750.57     14.65 o 
  -4   2  13     1679.79     1658.46     21.96 o 
  -3   2  13     1227.94     1236.15     25.65 o 
  -2   2  13     4568.86     4648.09     53.89 o 
  -1   2  13       45.84       47.18      8.79 o 
   0   2  13      570.61      588.55     18.21 o 
   1   2  13       50.34       65.70      9.12 o 
   2   2  13     4809.74     4952.69     59.21 o 
   3   2  13     1218.46     1199.43     22.51 o 
   4   2  13     2016.86     1987.30     28.66 o 
   5   2  13      711.63      697.74     15.90 o 
   6   2  13      208.85      212.01     18.90 o 
   7   2  13       97.36      116.30     36.85 o 
   8   2  13      123.43      111.28     39.78 o 
  -8   3  13      345.42      356.35     31.28 o 
  -7   3  13      277.91      229.76     12.72 o 
  -6   3  13     1787.80     1750.74     30.29 o 
  -5   3  13       53.34       48.84     10.59 o 
  -4   3  13      441.97      410.82     13.79 o 
  -3   3  13      439.37      438.93     14.15 o 
  -2   3  13     2932.34     2917.69     36.06 o 
  -1   3  13       38.91       41.40      8.36 o 
   0   3  13     3967.24     3946.04     48.89 o 
   1   3  13       27.54       25.56      8.13 o 
   2   3  13     2883.13     2916.53     37.71 o 
   3   3  13      393.79      375.92     14.91 o 
   4   3  13      346.21      341.96     14.37 o 
   5   3  13       45.60       38.23      3.46 o 
   6   3  13     1598.20     1587.54     63.11 o 
   7   3  13      296.12      266.65     35.04 o 
   8   3  13      371.32      632.99     96.08 o 
  -8   4  13      464.06      453.36     31.53 o 
  -7   4  13       81.26       44.13     14.25 o 
  -6   4  13       15.58       27.95     10.37 o 
  -5   4  13        4.99       16.80     11.63 o 
  -4   4  13     4192.01     4169.53     55.82 o 
  -3   4  13      237.50      234.24     10.19 o 
  -2   4  13     3116.87     3079.51     34.57 o 
  -1   4  13      228.40      244.73     13.26 o 
   0   4  13        9.81       14.22      8.04 o 
   1   4  13      236.05      242.53     12.87 o 
   2   4  13     3557.63     3529.78     43.88 o 
   3   4  13      249.08      229.60     13.80 o 
   4   4  13     4199.25     4234.14     52.74 o 
   5   4  13        0.47       10.30     14.59 o 
   6   4  13        0.38      -18.62     18.62 o 
   7   4  13       62.81       45.97     11.82 o 
   8   4  13      471.68      452.84     54.71 o 
  -7   5  13      176.66      159.79     27.19 o 
  -6   5  13     1534.41     1490.57     30.05 o 
  -5   5  13      204.45      197.36     18.79 o 
  -4   5  13       93.23      101.76     15.93 o 
  -3   5  13      130.29      135.02     13.54 o 
  -2   5  13     2181.75     2207.60     26.99 o 
  -1   5  13      213.68      222.71     11.23 o 
   0   5  13     6941.55     7038.63     75.01 o 
   1   5  13      265.66      251.88     12.50 o 
   2   5  13     2718.88     2771.16     35.60 o 
   3   5  13      103.91      106.95     13.52 o 
   4   5  13       48.10       60.44      8.43 o 
   5   5  13      230.92      286.32     19.96 o 
   6   5  13     1745.81     1763.54     40.86 o 
   7   5  13      158.07      131.85     16.75 o 
  -7   6  13      134.43      146.38     21.55 o 
  -6   6  13      150.21      144.97     37.45 o 
  -5   6  13      271.86      300.47     18.01 o 
  -4   6  13     1473.47     1499.83     31.32 o 
  -3   6  13       75.60       55.35      8.16 o 
  -2   6  13     1706.01     1693.78     24.85 o 
  -1   6  13      219.99      227.57     22.21 o 
   0   6  13      152.29      154.39     14.52 o 
   1   6  13      212.38      219.31     13.92 o 
   2   6  13     1519.85     1490.50     58.96 o 
   3   6  13       71.79       48.66     11.04 o 
   4   6  13     1465.29     1417.40     35.30 o 
   5   6  13      313.52      336.86     38.12 o 
   6   6  13      158.99      157.87     22.35 o 
   7   6  13      107.62       90.75     18.52 o 
  -7   7  13       63.68       62.70     16.13 o 
  -6   7  13     1241.23     1209.05     29.06 o 
  -5   7  13      201.08      175.03      9.16 o 
  -4   7  13      707.25      662.48     18.84 o 
  -3   7  13      137.36      136.80      9.16 o 
  -2   7  13     1409.92     1425.94     22.48 o 
  -1   7  13       57.49       70.51     13.96 o 
   0   7  13     2277.63     2266.00     38.32 o 
   1   7  13       84.91       94.18     11.40 o 
   2   7  13     1321.31     1334.47     27.04 o 
   3   7  13      106.36       97.82      8.05 o 
   4   7  13      769.18      671.34     26.17 o 
   5   7  13      221.93      219.21     21.25 o 
   6   7  13     1271.98     1264.52     42.37 o 
   7   7  13       49.82       59.92     17.38 o 
  -7   8  13       30.26       35.17     12.66 o 
  -6   8  13      259.64      262.91     22.91 o 
  -5   8  13       14.08       19.04     11.63 o 
  -4   8  13     2463.74     2458.79     30.61 o 
  -3   8  13      303.51      300.64     10.72 o 
  -2   8  13     1009.89     1012.71     44.71 o 
  -1   8  13       29.47       36.26      9.28 o 
   0   8  13      378.71      376.19     15.84 o 
   1   8  13       41.18       50.18     12.19 o 
   2   8  13     1069.30     1060.78     26.43 o 
   3   8  13      308.41      275.25      9.64 o 
   4   8  13     2383.02     2267.45     60.51 o 
   5   8  13       11.06        9.52     16.35 o 
   6   8  13      320.60      323.90     43.21 o 
   7   8  13       19.82       21.52     16.45 o 
  -7   9  13       10.04        5.11     11.47 o 
  -6   9  13      951.18     1000.47     28.76 o 
  -5   9  13       75.45       64.67     18.67 o 
  -4   9  13      435.66      411.54     11.31 o 
  -3   9  13      148.71      154.41     19.37 o 
  -2   9  13      947.03      957.32     19.82 o 
  -1   9  13      221.84      219.43     16.23 o 
   0   9  13      433.26      428.54     16.70 o 
   1   9  13      257.35      246.41     12.28 o 
   2   9  13      946.25      939.60     25.76 o 
   3   9  13      186.51      191.01     12.64 o 
   4   9  13      467.46      400.00     38.25 o 
   5   9  13       56.49       77.59     24.57 o 
   6   9  13      922.45      936.50     51.05 o 
   7   9  13        5.67       44.51     27.30 o 
  -6  10  13      218.16      205.64     27.86 o 
  -5  10  13       78.99       83.45     15.10 o 
  -4  10  13     2689.38     2535.65     42.14 o 
  -3  10  13      542.87      501.60     18.00 o 
  -2  10  13     1808.98     1735.83     25.38 o 
  -1  10  13       29.62       22.84      7.19 o 
   0  10  13      419.42      401.40     18.43 o 
   1  10  13       12.12        7.31      7.54 o 
   2  10  13     1978.25     1934.37     33.48 o 
   3  10  13      532.13      475.63     17.42 o 
   4  10  13     2587.86     2191.57    116.35 o 
   5  10  13       89.11       99.66     30.27 o 
   6  10  13      258.24      273.83     35.46 o 
  -6  11  13      980.30     1010.89     32.03 o 
  -5  11  13      108.21      116.42     16.90 o 
  -4  11  13      100.13       96.08     20.12 o 
  -3  11  13       40.58       33.13     12.58 o 
  -2  11  13     1253.37     1232.17     34.40 o 
  -1  11  13      159.01      166.97     13.51 o 
   0  11  13     1469.91     1428.37     32.06 o 
   1  11  13      125.30      122.96     13.31 o 
   2  11  13     1333.48     1270.09     27.75 o 
   3  11  13      100.43       88.18      8.19 o 
   4  11  13      100.82      110.87     27.37 o 
   5  11  13       92.43      117.38     27.21 o 
   6  11  13     1054.75     1223.55     60.91 o 
  -5  12  13      190.31      157.76     21.42 o 
  -4  12  13     1657.35     1657.29     35.71 o 
  -3  12  13      254.40      279.37     18.35 o 
  -2  12  13     1348.17     1325.62     38.05 o 
  -1  12  13      365.92      354.91     19.37 o 
   0  12  13        2.25        6.54     11.01 o 
   1  12  13      308.68      290.57     19.73 o 
   2  12  13     1508.03     1395.98     38.12 o 
   3  12  13      214.14      197.84     10.52 o 
   4  12  13     1500.21     1626.63     61.36 o 
   5  12  13      202.59      228.42     39.34 o 
  -5  13  13      115.62      117.07     18.44 o 
  -4  13  13      115.15      104.00     16.46 o 
  -3  13  13      376.61      366.00     19.07 o 
  -2  13  13      251.91      262.25     17.63 o 
  -1  13  13      114.22      132.77     13.35 o 
   0  13  13     4926.51     4991.12     80.69 o 
   1  13  13      138.92      166.01     19.01 o 
   2  13  13      371.40      356.35     31.45 o 
   3  13  13      288.78      289.08     25.06 o 
   4  13  13       83.17       97.32     29.87 o 
   5  13  13      104.38      144.98     37.05 o 
  -4  14  13      617.28      660.26     33.82 o 
  -3  14  13      158.29      185.25     19.37 o 
  -2  14  13      667.96      715.60     48.36 o 
  -1  14  13      154.06       76.69     23.54 o 
   0  14  13       40.59       52.54     17.48 o 
   1  14  13       93.56       74.82     14.46 o 
   2  14  13      850.82      820.98     33.71 o 
   3  14  13      128.18      122.34     14.52 o 
   4  14  13      671.37      819.29     60.96 o 
  -4  15  13       17.70       20.03     14.77 o 
  -3  15  13      340.03      351.84     19.68 o 
  -2  15  13      265.97      252.49     18.41 o 
  -1  15  13        3.24        3.26      8.72 o 
   0  15  13     1457.53     1401.53     39.86 o 
   1  15  13       15.01       19.48     14.81 o 
   2  15  13      186.28      187.95     15.03 o 
   3  15  13      337.46      294.41     29.80 o 
   4  15  13        4.82      -17.29     30.05 o 
  -3  16  13       29.43       42.21     13.55 o 
  -2  16  13      474.08      444.20     21.77 o 
  -1  16  13       92.04       55.99     20.09 o 
   0  16  13        2.01       -9.10     14.91 o 
   1  16  13      155.33      123.30     17.29 o 
   2  16  13      578.46      552.41     22.26 o 
   3  16  13       31.66       36.71     30.03 o 
  -1  17  13       71.64       66.45     11.67 o 
   0  17  13      643.52      640.24     36.79 o 
   1  17  13      111.06       73.94     29.21 o 
   0   0  14     2452.48     2509.52     43.42 o 
   1   0  14       57.77       80.62     10.31 o 
   2   0  14     1108.80     1109.69     21.23 o 
   3   0  14      532.21      549.68     15.61 o 
   4   0  14       37.12       27.55      7.13 o 
   5   0  14      173.37      174.90     10.34 o 
   6   0  14     1658.13     1595.91     30.18 o 
   7   0  14        0.73      -15.50     22.76 o 
  -7   1  14        7.62       26.13     17.90 o 
  -6   1  14      387.10      360.98     13.54 o 
  -5   1  14        9.61       13.33      7.85 o 
  -4   1  14     1352.46     1355.44     28.07 o 
  -3   1  14     1485.31     1523.46     26.27 o 
  -2   1  14     1256.28     1302.82     27.63 o 
  -1   1  14      111.37      122.24     11.14 o 
   0   1  14       97.31       95.10     11.15 o 
   1   1  14      126.34      138.41     12.82 o 
   2   1  14     1136.68     1181.71     21.97 o 
   3   1  14     1496.94     1507.80     25.06 o 
   4   1  14     1475.72     1437.97     27.58 o 
   5   1  14        5.91       10.53      8.11 o 
   6   1  14      420.37      412.42     18.14 o 
   7   1  14        5.94      -15.74     24.46 o 
  -7   2  14      142.13      122.59     30.69 o 
  -6   2  14      872.01      865.88     25.08 o 
  -5   2  14      244.08      247.86     14.38 o 
  -4   2  14      150.46      149.88     16.62 o 
  -3   2  14      313.25      307.38     13.90 o 
  -2   2  14     2569.03     2588.35     34.65 o 
  -1   2  14      384.74      417.24     13.60 o 
   0   2  14     3965.24     3972.87     51.07 o 
   1   2  14      418.15      434.57     15.25 o 
   2   2  14     2330.85     2372.88     35.94 o 
   3   2  14      293.58      307.98     15.03 o 
   4   2  14      218.78      213.96     10.00 o 
   5   2  14      210.00      203.33     15.95 o 
   6   2  14      749.24      826.28     61.86 o 
   7   2  14      124.10       89.28     30.30 o 
  -7   3  14       45.58       26.97     17.87 o 
  -6   3  14      392.93      370.04     20.39 o 
  -5   3  14       24.35       28.88      9.92 o 
  -4   3  14     1049.67     1037.78     23.24 o 
  -3   3  14       27.86       29.87     10.09 o 
  -2   3  14     1965.99     2001.26     32.42 o 
  -1   3  14     1339.13     1334.41     22.44 o 
   0   3  14      309.89      323.32     16.46 o 
   1   3  14     1398.48     1417.22     24.45 o 
   2   3  14     2246.09     2305.62     33.67 o 
   3   3  14       39.78       47.02     11.09 o 
   4   3  14     1371.92     1391.80     22.08 o 
   5   3  14       32.09       28.49      6.34 o 
   6   3  14      306.77      307.32     17.31 o 
   7   3  14       55.93       60.42     35.82 o 
  -7   4  14      131.65      119.06     23.46 o 
  -6   4  14      387.35      412.35     23.22 o 
  -5   4  14       92.87       88.31     12.54 o 
  -4   4  14      177.27      169.21     16.32 o 
  -3   4  14       12.50       10.69      6.67 o 
  -2   4  14     1726.38     1676.92     24.99 o 
  -1   4  14      161.27      192.49     12.15 o 
   0   4  14     9194.52     9315.31    100.40 o 
   1   4  14      179.64      230.74     14.38 o 
   2   4  14     2048.18     2017.30     31.56 o 
   3   4  14       10.41       13.39      7.17 o 
   4   4  14      129.44      122.93     12.56 o 
   5   4  14       99.98       85.82     11.24 o 
   6   4  14      376.95      439.42     22.44 o 
   7   4  14      108.11      183.06     44.50 o 
  -7   5  14      399.66      357.75     17.96 o 
  -6   5  14      307.09      333.21     21.37 o 
  -5   5  14       17.41       21.33     11.23 o 
  -4   5  14     2376.59     2324.11     40.31 o 
  -3   5  14       23.71       26.15      8.45 o 
  -2   5  14     1058.14     1091.80     21.35 o 
  -1   5  14      503.96      514.35     15.47 o 
   0   5  14      360.36      364.61     15.99 o 
   1   5  14      516.95      534.67     22.08 o 
   2   5  14     1215.41     1253.48     23.13 o 
   3   5  14       40.91       29.32      8.22 o 
   4   5  14     2150.32     2081.55     30.40 o 
   5   5  14       26.03       17.47     17.11 o 
   6   5  14      256.81      254.71     34.27 o 
   7   5  14      382.52      342.83     21.37 o 
  -7   6  14       96.79       57.99     17.45 o 
  -6   6  14      843.09      886.86     31.19 o 
  -5   6  14      185.25      165.15     21.27 o 
  -4   6  14      190.71      168.94     11.62 o 
  -3   6  14      948.50      983.79     27.26 o 
  -2   6  14     1494.28     1487.50     25.45 o 
  -1   6  14       59.94       63.25     10.97 o 
   0   6  14     2800.98     2726.63     43.20 o 
   1   6  14       43.42       47.24     12.75 o 
   2   6  14     1624.03     1624.00     35.75 o 
   3   6  14      979.79      968.23     23.63 o 
   4   6  14      153.06      116.85      5.48 o 
   5   6  14      210.52      201.11     22.17 o 
   6   6  14      851.06      891.46     58.89 o 
   7   6  14      114.92       72.61     19.75 o 
  -7   7  14      232.04      188.58     29.57 o 
  -6   7  14      402.10      391.31     25.53 o 
  -5   7  14      130.53      116.22      9.59 o 
  -4   7  14     2316.30     2281.72     31.39 o 
  -3   7  14      246.74      255.49     12.58 o 
  -2   7  14     1304.26     1344.55     24.57 o 
  -1   7  14       50.05       48.04     10.41 o 
   0   7  14      873.32      853.33     25.24 o 
   1   7  14       80.71       80.43     13.13 o 
   2   7  14     1228.30     1323.79     32.06 o 
   3   7  14      210.74      224.90     19.44 o 
   4   7  14     2612.60     2450.84     78.76 o 
   5   7  14      115.81      118.39     24.26 o 
   6   7  14      378.77      394.26     38.35 o 
   7   7  14      198.06      174.25     30.19 o 
  -6   8  14      854.00      835.44     28.48 o 
  -5   8  14      159.78      155.61     16.63 o 
  -4   8  14      373.51      373.97     11.22 o 
  -3   8  14      779.31      779.21     16.89 o 
  -2   8  14      915.39      936.83     19.02 o 
  -1   8  14      227.38      245.31     14.17 o 
   0   8  14     3095.54     3079.69     49.35 o 
   1   8  14      200.16      214.44     14.73 o 
   2   8  14      681.08      684.79     20.25 o 
   3   8  14      776.15      757.65     16.52 o 
   4   8  14      327.12      275.24     15.30 o 
   5   8  14      166.58      201.02     33.60 o 
   6   8  14      791.64      824.23     38.60 o 
  -6   9  14      343.51      317.44     20.81 o 
  -5   9  14       83.63       87.78     16.49 o 
  -4   9  14     1337.29     1277.84     21.72 o 
  -3   9  14      308.70      307.89     10.66 o 
  -2   9  14     1585.87     1592.48     26.72 o 
  -1   9  14      261.21      282.06     19.05 o 
   0   9  14        0.19        3.79      8.48 o 
   1   9  14      337.99      344.15     22.47 o 
   2   9  14     1496.50     1494.54     33.62 o 
   3   9  14      305.27      264.64     14.19 o 
   4   9  14     1329.13     1307.88     49.44 o 
   5   9  14       71.63       70.62     22.89 o 
   6   9  14      374.93      385.84     32.11 o 
  -6  10  14     1445.38     1498.25     38.42 o 
  -5  10  14      189.40      176.94     18.94 o 
  -4  10  14      226.39      265.30     18.03 o 
  -3  10  14      528.51      465.95     16.38 o 
  -2  10  14      366.66      369.74     14.79 o 
  -1  10  14      359.77      338.19     32.87 o 
   0  10  14     2986.59     2909.53     40.73 o 
   1  10  14      386.25      382.44     16.52 o 
   2  10  14      290.01      299.69     14.95 o 
   3  10  14      561.92      492.36     22.96 o 
   4  10  14      207.13      225.15     33.65 o 
   5  10  14      130.49      103.42     45.28 o 
   6  10  14     1454.23     1630.65     87.60 o 
  -5  11  14       24.27       12.05     15.68 o 
  -4  11  14      720.44      758.64     28.61 o 
  -3  11  14       92.76       94.77     14.14 o 
  -2  11  14     1722.83     1673.69     34.77 o 
  -1  11  14      213.77      184.50     12.33 o 
   0  11  14       10.01       10.10      8.43 o 
   1  11  14      190.12      193.50     17.30 o 
   2  11  14     1648.39     1617.39     39.45 o 
   3  11  14       80.18       49.70     14.21 o 
   4  11  14      620.49      664.26     71.66 o 
   5  11  14       26.65       30.57     23.54 o 
  -5  12  14      178.42      179.98     22.97 o 
  -4  12  14      138.69      128.96     17.17 o 
  -3  12  14      231.49      283.03     21.05 o 
  -2  12  14     1088.86     1195.73     87.33 o 
  -1  12  14       62.69       66.97     16.45 o 
   0  12  14     1433.17     1481.18     54.73 o 
   1  12  14       81.94       63.09     13.02 o 
   2  12  14     1046.66      988.41     27.24 o 
   3  12  14      242.22      270.04     21.77 o 
   4  12  14      119.64       92.54     29.42 o 
   5  12  14      186.10      175.17     32.30 o 
  -5  13  14       51.61       63.03     18.93 o 
  -4  13  14      852.62      868.37     29.12 o 
  -3  13  14        0.30       -9.68     13.81 o 
  -2  13  14      622.64      643.05     27.17 o 
  -1  13  14      406.37      418.40     25.41 o 
   0  13  14      184.20      164.65     30.64 o 
   1  13  14      313.81      352.08     19.39 o 
   2  13  14      589.19      572.29     22.54 o 
   3  13  14        2.81       -2.73      7.37 o 
   4  13  14      638.26      669.13     48.26 o 
   5  13  14       74.89       97.96     30.44 o 
  -4  14  14       36.07       23.89     15.26 o 
  -3  14  14      251.46      247.30     22.43 o 
  -2  14  14      796.00      790.42     31.84 o 
  -1  14  14       29.49        8.72     17.30 o 
   0  14  14     1460.82     1413.45     47.74 o 
   1  14  14       12.34        0.14     11.54 o 
   2  14  14      658.19      612.72     38.90 o 
   3  14  14      226.66      185.87     13.25 o 
   4  14  14       18.74      -16.98     32.95 o 
  -3  15  14       47.27       45.23     16.44 o 
  -2  15  14      393.29      412.29     28.85 o 
  -1  15  14      542.34      604.67     34.48 o 
   0  15  14       35.04       30.68     15.29 o 
   1  15  14      434.06      439.11     23.76 o 
   2  15  14      395.39      386.87     20.64 o 
   3  15  14       49.50       72.39     57.40 o 
  -2  16  14      259.08      187.42     40.38 o 
  -1  16  14       26.82       12.63     15.84 o 
   0  16  14     1077.13     1050.65     47.41 o 
   1  16  14       27.85       16.61     14.65 o 
   2  16  14      151.08      145.65     18.40 o 
   1   0  15        1.17        1.09      8.11 o 
   2   0  15      972.41      939.96     20.95 o 
   3   0  15      171.34      166.73     13.13 o 
   4   0  15     2292.55     2315.48     35.32 o 
   5   0  15      829.95      792.30     17.32 o 
   6   0  15      177.98      156.74     19.21 o 
   7   0  15        5.08       10.84     19.80 o 
  -7   1  15        6.50       17.14     19.96 o 
  -6   1  15     1942.26     1976.50     44.92 o 
  -5   1  15      177.14      157.57     10.61 o 
  -4   1  15      117.32      123.42      9.79 o 
  -3   1  15       24.59       22.41      8.35 o 
  -2   1  15      134.70      140.65     14.13 o 
  -1   1  15       66.32       67.38     10.33 o 
   0   1  15     3005.16     3029.64     36.83 o 
   1   1  15      101.53      110.86     12.55 o 
   2   1  15      162.89      177.21     12.62 o 
   3   1  15       22.77       18.61      8.60 o 
   4   1  15      171.24      171.53     10.53 o 
   5   1  15      174.27      181.85      9.64 o 
   6   1  15     1998.48     1939.31     51.78 o 
   7   1  15       31.30      -11.90     25.01 o 
  -7   2  15      109.47      138.84     26.58 o 
  -6   2  15       80.54       90.85     10.53 o 
  -5   2  15      174.37      168.78     14.54 o 
  -4   2  15     2122.48     2102.48     35.14 o 
  -3   2  15      355.92      344.12     18.09 o 
  -2   2  15     1302.99     1327.84     25.63 o 
  -1   2  15      381.52      395.87     14.44 o 
   0   2  15        1.82       12.76      9.37 o 
   1   2  15      386.58      369.64     18.23 o 
   2   2  15     1314.09     1331.13     26.03 o 
   3   2  15      424.21      398.61     19.80 o 
   4   2  15     2197.07     2202.84     33.58 o 
   5   2  15      179.77      163.29     16.17 o 
   6   2  15       49.74       39.39     13.78 o 
   7   2  15      125.20      181.72     44.36 o 
  -7   3  15      425.76      437.84     31.44 o 
  -6   3  15      824.28      849.50     28.59 o 
  -5   3  15      271.21      313.55     21.34 o 
  -4   3  15      184.97      186.92     13.73 o 
  -3   3  15      120.88      109.04     12.78 o 
  -2   3  15     1699.55     1675.82     24.94 o 
  -1   3  15      509.16      503.57     20.26 o 
   0   3  15     2505.82     2507.44     39.93 o 
   1   3  15      579.68      565.50     19.08 o 
   2   3  15     1537.19     1526.49     33.02 o 
   3   3  15      148.24      152.00     11.74 o 
   4   3  15      240.63      240.60     12.14 o 
   5   3  15      247.71      223.81     29.68 o 
   6   3  15      869.44      896.48     50.29 o 
   7   3  15      335.81      346.26     42.48 o 
  -7   4  15       31.30       42.17     25.07 o 
  -6   4  15      269.35      272.87     16.47 o 
  -5   4  15      155.81      152.15     19.40 o 
  -4   4  15     1954.00     1905.62     29.57 o 
  -3   4  15     1308.30     1267.01     24.80 o 
  -2   4  15      630.97      682.48     16.84 o 
  -1   4  15      253.66      260.65     14.03 o 
   0   4  15      130.06      142.60     13.77 o 
   1   4  15      281.46      286.73     14.64 o 
   2   4  15      607.44      620.94     29.87 o 
   3   4  15     1340.55     1326.06     25.59 o 
   4   4  15     1847.96     1839.44     32.07 o 
   5   4  15      137.81      112.41      9.85 o 
   6   4  15      272.74      293.34     46.41 o 
   7   4  15       34.23       39.93     29.20 o 
  -7   5  15      341.57      353.66     37.16 o 
  -6   5  15      730.95      698.16     23.01 o 
  -5   5  15      225.51      213.43     28.61 o 
  -4   5  15      154.55      138.45     15.89 o 
  -3   5  15      203.76      224.46     17.69 o 
  -2   5  15      962.64      975.79     20.51 o 
  -1   5  15      309.93      310.25     13.50 o 
   0   5  15     4086.63     4083.12     52.18 o 
   1   5  15      397.21      395.60     17.18 o 
   2   5  15     1207.31     1215.46     24.22 o 
   3   5  15      248.00      227.91     13.48 o 
   4   5  15      199.81      178.72     14.13 o 
   5   5  15      234.50      290.60     21.82 o 
   6   5  15      752.49      794.55     29.72 o 
   7   5  15      276.87      272.39     53.94 o 
  -7   6  15       33.82       26.53     11.84 o 
  -6   6  15      321.24      322.75     18.86 o 
  -5   6  15      147.68      156.20     15.92 o 
  -4   6  15     1369.32     1362.31     30.83 o 
  -3   6  15      630.79      642.73     18.11 o 
  -2   6  15     3050.69     3046.70     48.32 o 
  -1   6  15      163.01      141.21     14.69 o 
   0   6  15      205.25      194.34     18.27 o 
   1   6  15      102.29       97.91     14.63 o 
   2   6  15     3211.65     3225.95     47.34 o 
   3   6  15      540.08      507.71     24.46 o 
   4   6  15     1499.14     1445.69     42.11 o 
   5   6  15      156.59      159.51     20.32 o 
   6   6  15      396.05      421.85     25.43 o 
   7   6  15       51.30       40.23     25.20 o 
  -6   7  15      410.24      402.84     21.81 o 
  -5   7  15      204.21      193.55     10.34 o 
  -4   7  15       58.93       58.89      9.08 o 
  -3   7  15      366.80      371.35     19.68 o 
  -2   7  15      507.83      558.54     21.95 o 
  -1   7  15      237.81      240.12     15.83 o 
   0   7  15     2490.68     2493.62     41.03 o 
   1   7  15      133.34      128.61     13.89 o 
   2   7  15      443.16      461.77     18.52 o 
   3   7  15      431.40      424.42     19.67 o 
   4   7  15       47.77       33.08      4.64 o 
   5   7  15      260.37      266.85     26.36 o 
   6   7  15      293.59      282.05     27.02 o 
  -6   8  15      164.32      145.18     27.67 o 
  -5   8  15      174.86      146.78     17.22 o 
  -4   8  15     1652.62     1674.34     25.06 o 
  -3   8  15      202.21      220.11     14.12 o 
  -2   8  15     1511.17     1438.41     30.18 o 
  -1   8  15        1.64        3.59     12.31 o 
   0   8  15        1.06       -4.89      9.08 o 
   1   8  15       12.54       11.32     10.61 o 
   2   8  15     1619.61     1574.26     35.03 o 
   3   8  15      107.04       95.32      9.65 o 
   4   8  15     2002.54     1975.53     69.04 o 
   5   8  15      188.04      163.11     23.03 o 
   6   8  15      131.13      118.43     23.78 o 
  -6   9  15      631.11      682.66     30.37 o 
  -5   9  15      101.74      110.32     16.98 o 
  -4   9  15      106.22      107.76     17.67 o 
  -3   9  15       36.11       21.59      9.81 o 
  -2   9  15      330.25      341.24     14.09 o 
  -1   9  15      113.52      101.06     12.72 o 
   0   9  15     3712.20     3712.30     70.38 o 
   1   9  15       47.19       49.84     11.78 o 
   2   9  15      241.22      268.47     20.55 o 
   3   9  15       75.39       50.88      8.99 o 
   4   9  15      155.01      120.95     13.17 o 
   5   9  15      154.65      200.72     38.43 o 
   6   9  15      707.34      782.80     53.89 o 
  -5  10  15       27.28       16.46     16.59 o 
  -4  10  15     1041.98     1017.94     35.66 o 
  -3  10  15       33.04       31.69      5.98 o 
  -2  10  15      641.29      600.59     19.08 o 
  -1  10  15      189.54      211.91     15.19 o 
   0  10  15       11.08       21.40     11.57 o 
   1  10  15      207.13      198.23     16.17 o 
   2  10  15      586.45      563.70     20.85 o 
   3  10  15       22.59       19.30      7.81 o 
   4  10  15     1020.13     1071.27     49.82 o 
   5  10  15       41.12        6.56     42.25 o 
  -5  11  15       47.09       48.95     19.47 o 
  -4  11  15       74.21       92.61     15.66 o 
  -3  11  15      488.99      519.21     21.74 o 
  -2  11  15      821.46      765.87     26.61 o 
  -1  11  15      261.40      263.96     17.07 o 
   0  11  15     1400.49     1395.04     28.93 o 
   1  11  15      219.96      232.22     17.56 o 
   2  11  15      727.77      705.43     38.59 o 
   3  11  15      498.67      446.87     16.63 o 
   4  11  15       81.45      100.82     40.21 o 
   5  11  15       40.06       38.45     24.94 o 
  -5  12  15      159.98      177.35     19.01 o 
  -4  12  15      629.54      609.65     28.43 o 
  -3  12  15      313.18      334.70     21.45 o 
  -2  12  15      974.57      946.74     27.99 o 
  -1  12  15      274.59      265.21     22.28 o 
   0  12  15        5.70       13.64     12.90 o 
   1  12  15      369.72      330.28     19.87 o 
   2  12  15      850.98      818.59     22.37 o 
   3  12  15      255.75      221.65     11.77 o 
   4  12  15      592.13      619.65     46.06 o 
   5  12  15      205.14      293.38     39.50 o 
  -4  13  15       67.41       76.83     22.26 o 
  -3  13  15       15.22        5.01     14.05 o 
  -2  13  15     1348.41     1376.00     38.80 o 
  -1  13  15      473.07      505.50     33.22 o 
   0  13  15     1010.14      907.69     30.58 o 
   1  13  15      470.19      463.93     24.95 o 
   2  13  15     1463.30     1329.21     55.63 o 
   3  13  15       39.35       21.42     11.62 o 
   4  13  15       45.36       41.98     28.53 o 
  -3  14  15      313.50      322.27     20.52 o 
  -2  14  15     1336.21     1336.80     30.90 o 
  -1  14  15      592.89      587.67     40.24 o 
   0  14  15      309.16      360.22     25.05 o 
   1  14  15      706.88      692.21     26.13 o 
   2  14  15     1118.20     1041.93     28.22 o 
   3  14  15      304.17      349.48     44.28 o 
  -2  15  15     1074.91     1040.83     31.07 o 
  -1  15  15      121.42      114.52     28.92 o 
   0  15  15      654.47      773.18     51.87 o 
   1  15  15       99.75       54.76     26.00 o 
   2  15  15     1073.75     1052.52     36.57 o 
   0  16  15      261.19      271.33     26.42 o 
   0   0  16     2316.13     2383.98     62.06 o 
   1   0  16     1833.86     1935.93     36.31 o 
   2   0  16     3558.34     3580.83     51.49 o 
   3   0  16      299.46      284.27     14.15 o 
   4   0  16      727.65      703.94     20.13 o 
   5   0  16      904.29      860.17     19.72 o 
   6   0  16     1334.65     1390.62     68.72 o 
   7   0  16      445.51      396.65     37.19 o 
  -7   1  16       41.34       28.27     26.02 o 
  -6   1  16      387.34      358.70     18.46 o 
  -5   1  16      657.94      643.18     14.77 o 
  -4   1  16     3659.54     3646.94     46.14 o 
  -3   1  16      701.74      723.94     21.18 o 
  -2   1  16     2454.83     2460.06     38.44 o 
  -1   1  16      558.34      628.83     19.68 o 
   0   1  16       23.79       24.12      9.42 o 
   1   1  16      553.08      608.24     23.40 o 
   2   1  16     2428.43     2476.65     36.73 o 
   3   1  16      814.77      834.29     20.18 o 
   4   1  16     3503.72     3549.30     48.84 o 
   5   1  16      640.65      618.73     19.73 o 
   6   1  16      421.38      447.02     41.39 o 
   7   1  16       43.93       42.73     37.88 o 
  -7   2  16      328.85      339.24     44.66 o 
  -6   2  16      656.95      659.10     19.98 o 
  -5   2  16      290.65      281.74     10.41 o 
  -4   2  16      222.10      225.29     21.92 o 
  -3   2  16      315.17      334.13     15.17 o 
  -2   2  16     1419.72     1476.55     28.84 o 
  -1   2  16      688.07      755.45     20.35 o 
   0   2  16     1058.95     1014.96     21.62 o 
   1   2  16      707.98      763.02     20.96 o 
   2   2  16     1375.81     1421.42     31.79 o 
   3   2  16      318.74      321.29     17.90 o 
   4   2  16      231.08      255.93     17.31 o 
   5   2  16      243.76      234.78     18.24 o 
   6   2  16      611.92      595.90     25.21 o 
   7   2  16      320.84      317.21     43.67 o 
  -7   3  16      191.55      159.43     26.45 o 
  -6   3  16      283.45      291.99     16.31 o 
  -5   3  16      234.30      264.26     17.42 o 
  -4   3  16     2034.76     2050.52     33.55 o 
  -3   3  16      799.55      776.82     22.69 o 
  -2   3  16     2107.61     2084.75     33.16 o 
  -1   3  16      471.04      499.53     18.98 o 
   0   3  16       54.87       60.32     12.15 o 
   1   3  16      412.77      443.61     18.37 o 
   2   3  16     1817.14     1858.36     39.15 o 
   3   3  16     1014.90     1016.72     25.35 o 
   4   3  16     1895.53     1968.78     30.78 o 
   5   3  16      202.20      181.89     12.14 o 
   6   3  16      264.97      288.97     32.62 o 
   7   3  16      192.17      209.50     40.15 o 
  -7   4  16      167.22      110.38     32.07 o 
  -6   4  16      471.11      450.07     19.19 o 
  -5   4  16       60.26       53.52     12.76 o 
  -4   4  16       39.21       36.97      8.21 o 
  -3   4  16       90.38       95.72      9.78 o 
  -2   4  16      387.83      421.73     15.26 o 
  -1   4  16      986.16     1008.67     22.90 o 
   0   4  16     1243.32     1293.09     27.83 o 
   1   4  16     1054.98     1099.53     24.41 o 
   2   4  16      302.11      310.60     17.54 o 
   3   4  16      123.50      134.15     15.99 o 
   4   4  16       62.88       69.24      8.69 o 
   5   4  16       68.37       52.51     15.13 o 
   6   4  16      546.89      567.94     25.09 o 
   7   4  16      229.22      195.10     51.04 o 
  -6   5  16      197.20      195.18     16.30 o 
  -5   5  16      107.02      107.05     18.27 o 
  -4   5  16     1113.86     1138.03     24.64 o 
  -3   5  16      542.97      531.41     19.15 o 
  -2   5  16     1118.69     1102.54     21.11 o 
  -1   5  16      264.40      283.44     13.92 o 
   0   5  16        0.57        3.12      8.82 o 
   1   5  16      223.81      260.79     20.73 o 
   2   5  16     1010.68     1016.34     24.64 o 
   3   5  16      538.39      535.96     24.68 o 
   4   5  16      985.22     1017.19     24.96 o 
   5   5  16       66.96       58.42     16.82 o 
   6   5  16      286.53      300.83     23.37 o 
  -6   6  16      442.03      478.46     30.32 o 
  -5   6  16      207.19      212.32     14.33 o 
  -4   6  16      112.99      108.71     10.98 o 
  -3   6  16       37.34       33.46     10.70 o 
  -2   6  16      794.46      803.62     21.64 o 
  -1   6  16      701.46      662.43     36.96 o 
   0   6  16      785.53      826.35     26.03 o 
   1   6  16      780.22      768.74     24.87 o 
   2   6  16      868.59      878.89     27.86 o 
   3   6  16       16.87       13.35     11.49 o 
   4   6  16       82.41       94.24     24.18 o 
   5   6  16      191.62      162.60     27.43 o 
   6   6  16      365.68      406.19     33.94 o 
  -6   7  16       86.08       72.71     15.74 o 
  -5   7  16      193.14      184.02     18.81 o 
  -4   7  16     1059.83     1040.22     26.34 o 
  -3   7  16      595.62      599.92     18.17 o 
  -2   7  16     2146.80     2032.38     35.48 o 
  -1   7  16     1283.60     1280.87     31.28 o 
   0   7  16        2.84       -6.12      9.98 o 
   1   7  16     1112.89     1079.81     29.01 o 
   2   7  16     2461.18     2327.57     41.94 o 
   3   7  16      758.06      727.05     20.93 o 
   4   7  16     1003.86     1002.04     34.77 o 
   5   7  16      168.99      196.96     31.11 o 
   6   7  16      108.62       98.70     50.81 o 
  -6   8  16      555.34      577.05     25.24 o 
  -5   8  16      348.56      353.33     27.12 o 
  -4   8  16      268.63      260.02     13.07 o 
  -3   8  16      348.61      306.00     19.09 o 
  -2   8  16     1012.26      944.76     29.53 o 
  -1   8  16      941.94      915.08     26.13 o 
   0   8  16      958.22      962.36     26.19 o 
   1   8  16      986.75      964.58     29.67 o 
   2   8  16      961.84      908.74     27.52 o 
   3   8  16      272.09      235.55     10.59 o 
   4   8  16      263.64      219.29     27.79 o 
   5   8  16      389.34      358.57     46.85 o 
   6   8  16      367.42      380.20     43.20 o 
  -5   9  16      481.06      448.98     25.84 o 
  -4   9  16      893.39      888.84     29.34 o 
  -3   9  16      815.20      879.41     22.17 o 
  -2   9  16     1029.91      971.72     23.83 o 
  -1   9  16      474.03      470.65     23.72 o 
   0   9  16      186.39      210.81     16.98 o 
   1   9  16      463.18      463.76     22.14 o 
   2   9  16     1026.33      963.76     21.01 o 
   3   9  16      792.40      708.19     27.47 o 
   4   9  16      836.51      894.54     38.21 o 
   5   9  16      392.45      425.00     36.68 o 
  -5  10  16      380.54      390.81     25.82 o 
  -4  10  16       59.87       55.80     19.43 o 
  -3  10  16      305.90      289.18     21.13 o 
  -2  10  16      450.36      427.57     19.84 o 
  -1  10  16      315.08      321.71     16.64 o 
   0  10  16     1158.83     1189.59     29.08 o 
   1  10  16      299.71      297.92     16.71 o 
   2  10  16      488.01      446.08     26.60 o 
   3  10  16      285.09      278.47     11.36 o 
   4  10  16       78.46       63.82     26.81 o 
   5  10  16      390.81      382.53     43.57 o 
  -5  11  16      207.77      175.38     25.90 o 
  -4  11  16      440.84      436.07     24.58 o 
  -3  11  16      316.66      362.72     25.14 o 
  -2  11  16      180.15      170.22     11.03 o 
  -1  11  16      416.13      366.46     16.67 o 
   0  11  16      127.61      112.11     14.79 o 
   1  11  16      416.76      395.56     22.00 o 
   2  11  16      180.01      169.83     12.58 o 
   3  11  16      324.62      282.07     22.61 o 
   4  11  16      378.88      406.61     48.15 o 
   5  11  16      216.39      217.82     44.23 o 
  -4  12  16        8.36        7.45     14.37 o 
  -3  12  16       47.12       64.43     16.63 o 
  -2  12  16      211.69      210.72     24.34 o 
  -1  12  16      610.10      613.84     37.20 o 
   0  12  16      581.44      592.02     32.78 o 
   1  12  16      647.66      635.66     27.25 o 
   2  12  16      288.13      262.14     15.57 o 
   3  12  16       16.55       16.12     11.73 o 
   4  12  16       18.17        9.60     30.48 o 
  -3  13  16      227.94      238.45     20.73 o 
  -2  13  16      108.60      120.66     22.18 o 
  -1  13  16      276.01      315.59     34.30 o 
   0  13  16       50.48       18.55     17.04 o 
   1  13  16      345.57      399.22     24.46 o 
   2  13  16       96.63       67.01     12.97 o 
   3  13  16      277.68      299.62     56.76 o 
  -2  14  16       29.63       13.67     17.21 o 
  -1  14  16      451.20      430.67     41.09 o 
   0  14  16      717.66      684.54     29.63 o 
   1  14  16      488.36      460.48     24.00 o 
   2  14  16       33.79       -2.66     11.69 o 
  -1  15  16       55.80       26.43     23.25 o 
   0  15  16       85.27       75.94     23.12 o 
   1  15  16       82.40       68.45     25.19 o 
   1   0  17      658.31      673.37     22.14 o 
   2   0  17      120.06      110.14     15.59 o 
   3   0  17      850.02      880.10     21.79 o 
   4   0  17       84.51      113.69     12.33 o 
   5   0  17       67.32       72.95      8.14 o 
   6   0  17       97.45      124.00     40.23 o 
  -6   1  17      121.79      114.54     31.93 o 
  -5   1  17      216.19      225.81     12.23 o 
  -4   1  17       27.35       10.60     10.00 o 
  -3   1  17      249.40      251.39     19.66 o 
  -2   1  17      237.91      266.17     17.70 o 
  -1   1  17     1352.28     1408.36     26.12 o 
   0   1  17     1306.55     1336.28     29.78 o 
   1   1  17     1126.23     1176.68     28.05 o 
   2   1  17      177.53      178.37     16.81 o 
   3   1  17      241.17      263.57     14.67 o 
   4   1  17       15.57       16.60      8.46 o 
   5   1  17      180.33      174.21     11.01 o 
   6   1  17      147.21      163.77     30.64 o 
  -6   2  17      165.75      150.58     18.99 o 
  -5   2  17      107.69      132.17     21.75 o 
  -4   2  17      533.43      565.34     16.39 o 
  -3   2  17      730.01      713.00     23.03 o 
  -2   2  17      606.98      594.17     20.43 o 
  -1   2  17       78.88      115.51     18.23 o 
   0   2  17      197.11      180.46     14.00 o 
   1   2  17       76.18       84.75     13.05 o 
   2   2  17      460.89      476.32     18.64 o 
   3   2  17      785.09      785.29     26.24 o 
   4   2  17      462.82      502.07     16.44 o 
   5   2  17       75.66       69.54      9.99 o 
   6   2  17      163.36      185.04     38.72 o 
  -6   3  17      233.37      213.56     23.68 o 
  -5   3  17       91.98       76.84     14.09 o 
  -4   3  17      159.53      168.55     14.06 o 
  -3   3  17      155.56      141.24     13.54 o 
  -2   3  17      142.88      157.59     15.11 o 
  -1   3  17     1623.48     1682.53     31.00 o 
   0   3  17      537.41      584.21     21.23 o 
   1   3  17     1314.93     1317.92     30.35 o 
   2   3  17       65.04       58.68     12.33 o 
   3   3  17      137.30      152.39     14.66 o 
   4   3  17      157.50      173.31     11.69 o 
   5   3  17       75.40       87.20     16.13 o 
   6   3  17      349.15      367.42     30.23 o 
  -6   4  17      196.39      159.04     36.96 o 
  -5   4  17      470.79      473.33     23.57 o 
  -4   4  17      576.64      581.54     18.06 o 
  -3   4  17      477.17      490.08     17.54 o 
  -2   4  17     1361.39     1309.41     27.43 o 
  -1   4  17       42.26       46.16     12.21 o 
   0   4  17      375.94      370.79     19.24 o 
   1   4  17       55.76       69.44     12.31 o 
   2   4  17     1238.80     1212.99     26.88 o 
   3   4  17      360.59      390.49     16.55 o 
   4   4  17      568.13      586.77     36.40 o 
   5   4  17      371.98      383.81     31.98 o 
   6   4  17      181.10      163.36     19.37 o 
  -6   5  17      397.41      374.70     34.34 o 
  -5   5  17      180.17      169.06     23.14 o 
  -4   5  17       79.54       84.47     13.51 o 
  -3   5  17        1.46        7.54     10.16 o 
  -2   5  17      527.51      534.25     18.07 o 
  -1   5  17     1621.37     1588.52     27.61 o 
   0   5  17      804.98      925.97     25.53 o 
   1   5  17     1770.86     1762.91     34.46 o 
   2   5  17      474.80      467.64     25.84 o 
   3   5  17        9.67       11.08     10.02 o 
   4   5  17       65.18       58.79     12.97 o 
   5   5  17      202.09      249.64     24.36 o 
   6   5  17      447.46      444.48     26.59 o 
  -6   6  17      294.64      293.12     24.39 o 
  -5   6  17      305.58      302.80     21.02 o 
  -4   6  17      424.79      436.60     18.90 o 
  -3   6  17      921.15      894.32     24.14 o 
  -2   6  17      344.35      346.88     17.36 o 
  -1   6  17      308.39      330.02     25.25 o 
   0   6  17       13.96       48.15     14.10 o 
   1   6  17      362.31      390.53     25.10 o 
   2   6  17      336.65      372.56     18.74 o 
   3   6  17      873.00      856.08     25.51 o 
   4   6  17      395.73      386.47     15.42 o 
   5   6  17      316.43      350.44     26.40 o 
   6   6  17      277.48      333.33     38.67 o 
  -6   7  17      669.03      681.85     27.73 o 
  -5   7  17      443.16      455.36     49.99 o 
  -4   7  17      528.59      502.59     21.73 o 
  -3   7  17       53.96       62.96     14.78 o 
  -2   7  17      789.99      798.54     26.48 o 
  -1   7  17      969.22      976.89     32.72 o 
   0   7  17     1035.97     1069.81     28.94 o 
   1   7  17      980.34      976.48     27.63 o 
   2   7  17      834.49      854.34     26.69 o 
   3   7  17       41.20       33.25     10.35 o 
   4   7  17      464.77      450.61     35.00 o 
   5   7  17      303.41      270.36     55.09 o 
   6   7  17      744.50      760.25     62.10 o 
  -5   8  17      415.48      411.49     23.55 o 
  -4   8  17      644.27      654.07     51.93 o 
  -3   8  17     1083.36     1090.19     24.33 o 
  -2   8  17      487.68      491.51     22.16 o 
  -1   8  17       88.56       93.77     14.19 o 
   0   8  17       10.44        7.96     10.72 o 
   1   8  17       49.67       58.40     14.32 o 
   2   8  17      443.76      492.80     24.69 o 
   3   8  17      968.21      917.55     47.74 o 
   4   8  17      835.55      833.50     40.91 o 
   5   8  17      511.76      508.63     32.72 o 
  -5   9  17      207.03      194.02     23.76 o 
  -4   9  17      198.02      195.33     20.21 o 
  -3   9  17      348.37      331.47     18.37 o 
  -2   9  17      335.52      308.26     27.12 o 
  -1   9  17      969.81      965.02     33.48 o 
   0   9  17      841.39      864.96     39.35 o 
   1   9  17      932.84      911.67     27.39 o 
   2   9  17      379.88      401.53     21.06 o 
   3   9  17      274.95      242.37     16.64 o 
   4   9  17      163.79      230.43     33.50 o 
   5   9  17      221.20      269.66     33.67 o 
  -4  10  17      661.90      654.56     30.88 o 
  -3  10  17      928.90      884.92     35.58 o 
  -2  10  17      225.16      210.76     13.95 o 
  -1  10  17      289.23      320.20     19.32 o 
   0  10  17       66.16       55.12     13.60 o 
   1  10  17      226.85      204.21     14.48 o 
   2  10  17      289.81      282.47     23.37 o 
   3  10  17      795.13      726.39     27.87 o 
   4  10  17      654.62      676.86     59.70 o 
  -4  11  17       56.49       80.16     16.93 o 
  -3  11  17       13.65       23.92     17.16 o 
  -2  11  17      450.98      441.32     25.53 o 
  -1  11  17      513.45      487.32     32.06 o 
   0  11  17      952.90      861.82     24.13 o 
   1  11  17      540.78      516.58     24.54 o 
   2  11  17      554.45      506.96     24.79 o 
   3  11  17       33.83       32.28      9.38 o 
   4  11  17       46.31       37.18     32.14 o 
  -3  12  17      225.10      230.43     40.35 o 
  -2  12  17      221.21      189.51     26.73 o 
  -1  12  17      521.72      485.75     27.93 o 
   0  12  17      148.86       85.07     30.98 o 
   1  12  17      547.52      528.81     37.14 o 
   2  12  17      278.17      234.93     22.66 o 
   3  12  17      270.84      266.85     50.50 o 
  -3  13  17      168.70      144.07     21.28 o 
  -2  13  17      162.96      104.12     35.55 o 
  -1  13  17      441.34      407.94     42.10 o 
   0  13  17      652.62      657.57     28.84 o 
   1  13  17      453.65      455.30     32.39 o 
   2  13  17      107.81       72.66     23.27 o 
   3  13  17      211.28      183.25     39.80 o 
  -1  14  17      229.75      274.53     31.79 o 
   0  14  17      100.08       83.02     23.54 o 
   1  14  17      203.90      209.27     21.61 o 
   0   0  18     3207.34     3306.28     69.56 o 
   1   0  18     2081.15     2175.06     34.68 o 
   2   0  18      386.09      412.85     19.70 o 
   3   0  18      408.72      393.32     17.60 o 
   4   0  18       40.89       47.77     10.16 o 
   5   0  18      443.22      420.65     24.53 o 
   6   0  18      266.90      249.38     40.36 o 
  -6   1  18       38.35       75.12     28.41 o 
  -5   1  18      549.47      529.38     15.57 o 
  -4   1  18      179.29      201.70     12.83 o 
  -3   1  18     1317.28     1359.55     33.59 o 
  -2   1  18      655.79      666.83     22.88 o 
  -1   1  18     1041.35     1032.21     40.94 o 
   0   1  18     1008.71     1042.55     24.80 o 
   1   1  18      998.85      973.80     27.44 o 
   2   1  18      635.68      610.11     24.03 o 
   3   1  18     1326.01     1357.96     31.27 o 
   4   1  18      178.03      176.90     24.31 o 
   5   1  18      644.91      627.18     28.66 o 
   6   1  18       70.98       92.67     29.52 o 
  -6   2  18      161.10      181.46     37.90 o 
  -5   2  18      763.82      766.29     36.86 o 
  -4   2  18        1.60       13.32      7.79 o 
  -3   2  18      353.16      329.47     17.16 o 
  -2   2  18      111.08      108.62     13.51 o 
  -1   2  18     1327.23     1361.27     31.09 o 
   0   2  18     3068.02     3120.94     43.18 o 
   1   2  18     1272.13     1351.59     42.11 o 
   2   2  18      102.83      111.68     14.63 o 
   3   2  18      319.34      309.15     29.14 o 
   4   2  18        4.22       -4.58      7.98 o 
   5   2  18      760.23      808.80     28.53 o 
   6   2  18      189.91      142.15     48.18 o 
  -6   3  18       55.42       47.03     11.92 o 
  -5   3  18      481.27      457.00     22.15 o 
  -4   3  18      418.12      408.86     20.81 o 
  -3   3  18     1199.17     1209.48     23.49 o 
  -2   3  18      186.07      194.03     13.89 o 
  -1   3  18      188.78      208.94     14.77 o 
   0   3  18      570.16      582.68     20.19 o 
   1   3  18      199.93      218.87     16.64 o 
   2   3  18      152.72      135.75     14.71 o 
   3   3  18     1046.60     1113.75     25.61 o 
   4   3  18      410.14      399.01     15.71 o 
   5   3  18      564.11      642.39     27.79 o 
   6   3  18       63.29       62.31     42.88 o 
  -6   4  18       46.71       45.05     12.83 o 
  -5   4  18      420.08      421.52     22.43 o 
  -4   4  18       58.55       58.79      8.60 o 
  -3   4  18      125.16      126.22     12.77 o 
  -2   4  18      159.12      167.37     14.61 o 
  -1   4  18     1299.16     1323.55     26.64 o 
   0   4  18      266.49      284.29     17.50 o 
   1   4  18     1301.51     1329.52     31.09 o 
   2   4  18      128.61      149.76     17.13 o 
   3   4  18       91.24       96.43     15.41 o 
   4   4  18       48.33       48.14      9.18 o 
   5   4  18      470.55      467.40     27.37 o 
   6   4  18       75.67       82.20     22.71 o 
  -5   5  18      445.54      449.91     18.19 o 
  -4   5  18      373.64      415.12     23.93 o 
  -3   5  18     1405.98     1404.27     33.94 o 
  -2   5  18      118.31      139.05     14.41 o 
  -1   5  18      470.97      504.45     20.20 o 
   0   5  18       15.03       25.06     13.82 o 
   1   5  18      657.75      677.10     29.83 o 
   2   5  18      108.15      102.25     15.43 o 
   3   5  18     1227.75     1293.75     47.74 o 
   4   5  18      315.98      276.72     26.06 o 
   5   5  18      515.58      582.03     42.73 o 
  -5   6  18      136.82      109.76     23.05 o 
  -4   6  18      143.75      131.49     16.15 o 
  -3   6  18      115.72      102.12     17.06 o 
  -2   6  18      192.16      208.87     18.94 o 
  -1   6  18     1054.86     1116.37     30.15 o 
   0   6  18     1412.46     1450.11     39.24 o 
   1   6  18      944.10      994.15     29.08 o 
   2   6  18      156.69      191.39     17.84 o 
   3   6  18      155.95      154.68     14.54 o 
   4   6  18      183.92      164.03     14.34 o 
   5   6  18      219.48      227.10     24.71 o 
  -5   7  18      810.17      789.29     31.41 o 
  -4   7  18      222.88      231.57     14.20 o 
  -3   7  18     1302.14     1286.93     36.82 o 
  -2   7  18       97.82      117.39     17.66 o 
  -1   7  18      764.83      758.14     24.08 o 
   0   7  18        5.22       -1.79     12.54 o 
   1   7  18      858.94      836.37     28.68 o 
   2   7  18       74.06       76.13     19.30 o 
   3   7  18     1443.02     1380.20     32.80 o 
   4   7  18      172.84      262.79     33.30 o 
   5   7  18      888.23      908.34     39.33 o 
  -5   8  18      558.78      549.09     27.48 o 
  -4   8  18        7.41        5.91     18.31 o 
  -3   8  18      217.43      206.99     14.48 o 
  -2   8  18      308.01      337.87     21.15 o 
  -1   8  18      953.06      973.99     26.62 o 
   0   8  18      878.60      842.56     27.76 o 
   1   8  18      802.51      844.88     27.42 o 
   2   8  18      296.66      310.94     21.60 o 
   3   8  18      185.43      184.59     16.58 o 
   4   8  18       18.40       31.35     21.15 o 
   5   8  18      609.91      610.78     35.93 o 
  -4   9  18      579.95      621.20     33.76 o 
  -3   9  18      911.24      928.02     40.76 o 
  -2   9  18      197.98      182.82     14.43 o 
  -1   9  18      116.26       72.34     33.33 o 
   0   9  18       17.31       12.56     11.83 o 
   1   9  18       75.41       63.82     14.44 o 
   2   9  18      232.81      222.65     21.34 o 
   3   9  18     1054.11      972.66     64.67 o 
   4   9  18      640.37      690.46     44.42 o 
  -4  10  18      253.24      286.58     26.35 o 
  -3  10  18      118.71      120.26     22.57 o 
  -2  10  18      400.76      404.56     17.83 o 
  -1  10  18      525.25      532.42     27.17 o 
   0  10  18      387.80      381.02     20.81 o 
   1  10  18      561.55      554.10     25.05 o 
   2  10  18      473.71      476.14     29.72 o 
   3  10  18      114.40      133.72     18.57 o 
   4  10  18      253.12      335.02     36.01 o 
  -3  11  18      345.00      368.86     33.49 o 
  -2  11  18      317.94      329.09     38.91 o 
  -1  11  18      213.63      151.85     44.61 o 
   0  11  18       44.90       34.75     13.05 o 
   1  11  18      238.15      225.09     21.53 o 
   2  11  18      328.73      308.84     17.88 o 
   3  11  18      302.40      321.03     42.22 o 
  -2  12  18      130.66       90.15     31.49 o 
  -1  12  18      198.05      261.98     42.34 o 
   0  12  18       64.06       22.74     13.48 o 
   1  12  18      347.80      335.20     20.91 o 
   2  12  18      111.67       94.54     12.95 o 
  -1  13  18      107.73       57.41     32.36 o 
   0  13  18      405.60      400.93     32.88 o 
   1  13  18       56.56       23.37     13.13 o 
   1   0  19     1563.01     1546.52     30.54 o 
   2   0  19      123.64      119.26     15.92 o 
   3   0  19     2995.81     3109.41     47.57 o 
   4   0  19        7.17       10.92      8.36 o 
   5   0  19      496.31      473.48     19.59 o 
  -5   1  19      340.30      342.72     21.22 o 
  -4   1  19       91.86      102.70     14.11 o 
  -3   1  19       10.20        8.43     10.64 o 
  -2   1  19      408.82      394.68     17.96 o 
  -1   1  19     1660.23     1688.32     34.84 o 
   0   1  19      350.69      355.68     21.05 o 
   1   1  19     1660.82     1694.50     34.00 o 
   2   1  19      364.68      373.53     19.55 o 
   3   1  19        7.96       -3.30     10.13 o 
   4   1  19       94.31       83.17     11.66 o 
   5   1  19      331.94      312.13     25.15 o 
  -5   2  19      691.24      685.83     26.18 o 
  -4   2  19       67.50       86.31     13.51 o 
  -3   2  19     1349.19     1407.41     29.53 o 
  -2   2  19      162.39      197.28     18.51 o 
  -1   2  19     1034.36     1002.37     26.87 o 
   0   2  19       62.33       67.01     14.99 o 
   1   2  19      890.06      895.72     26.62 o 
   2   2  19      110.74      145.03     17.76 o 
   3   2  19     1215.86     1278.28     29.63 o 
   4   2  19       99.06      102.85     11.77 o 
   5   2  19      747.65      843.47     36.87 o 
  -5   3  19      653.36      647.17     33.06 o 
  -4   3  19      140.27      152.72     13.72 o 
  -3   3  19        1.45        4.17      8.41 o 
  -2   3  19      236.89      266.17     22.32 o 
  -1   3  19     1334.93     1357.95     28.35 o 
   0   3  19      278.43      279.26     17.33 o 
   1   3  19     1502.35     1550.54     33.21 o 
   2   3  19      220.03      240.52     19.93 o 
   3   3  19        1.19       -4.86     12.66 o 
   4   3  19      144.03      135.51     13.38 o 
   5   3  19      612.79      585.87     34.33 o 
  -5   4  19      510.65      495.79     24.83 o 
  -4   4  19      297.19      296.12     12.84 o 
  -3   4  19     1193.85     1240.98     27.90 o 
  -2   4  19      132.49      119.26     13.26 o 
  -1   4  19      501.21      500.69     20.87 o 
   0   4  19        2.62       10.17     11.89 o 
   1   4  19      498.02      509.18     26.19 o 
   2   4  19      167.71      188.69     25.02 o 
   3   4  19     1095.97     1167.07     28.60 o 
   4   4  19      295.83      318.74     21.54 o 
   5   4  19      556.73      630.58     30.97 o 
  -5   5  19      300.47      273.03     16.39 o 
  -4   5  19       42.26       43.24     12.20 o 
  -3   5  19       82.68       66.66     13.48 o 
  -2   5  19      328.59      364.58     17.97 o 
  -1   5  19      689.44      752.12     22.12 o 
   0   5  19       25.34       26.91     13.26 o 
   1   5  19      722.45      752.28     26.81 o 
   2   5  19      363.14      362.40     31.33 o 
   3   5  19       90.95       74.65     14.07 o 
   4   5  19       59.55       81.68     10.45 o 
   5   5  19      288.77      343.77     27.13 o 
  -5   6  19      514.34      487.65     47.56 o 
  -4   6  19      257.00      248.93     15.93 o 
  -3   6  19     1541.15     1548.35     32.71 o 
  -2   6  19       21.80        2.83     13.48 o 
  -1   6  19      426.98      418.22     24.29 o 
   0   6  19      290.53      302.58     20.97 o 
   1   6  19      466.18      466.55     24.95 o 
   2   6  19       13.90       -0.22     10.10 o 
   3   6  19     1556.74     1596.40     34.87 o 
   4   6  19      225.27      237.00     33.55 o 
   5   6  19      395.93      436.04     39.22 o 
  -4   7  19       22.09       22.46      9.76 o 
  -3   7  19      242.62      258.53     18.28 o 
  -2   7  19       63.83       62.08     16.26 o 
  -1   7  19      632.26      705.72     24.47 o 
   0   7  19        2.62       11.76     12.97 o 
   1   7  19      629.49      677.82     27.80 o 
   2   7  19       45.84       30.77     14.16 o 
   3   7  19      263.63      251.35     17.15 o 
   4   7  19       13.60       19.01     21.68 o 
  -4   8  19        0.03       -2.24     16.88 o 
  -3   8  19     1148.98     1129.61     31.08 o 
  -2   8  19       49.29       39.21     15.90 o 
  -1   8  19      385.77      350.41     19.87 o 
   0   8  19       84.50       58.62     19.53 o 
   1   8  19      335.69      307.49     22.12 o 
   2   8  19       21.27       30.52     14.78 o 
   3   8  19     1371.12     1362.24     38.29 o 
   4   8  19        6.25       17.09     23.72 o 
  -4   9  19      173.32      147.51     25.15 o 
  -3   9  19       26.23       20.96     20.64 o 
  -2   9  19      132.56      127.24     14.23 o 
  -1   9  19      942.99      930.19     28.11 o 
   0   9  19       43.95       40.13     17.68 o 
   1   9  19      952.72      976.34     33.91 o 
   2   9  19       97.60       83.51     17.71 o 
   3   9  19       29.63       23.58      9.49 o 
   4   9  19      170.60      164.25     28.03 o 
  -3  10  19      475.30      502.21     38.24 o 
  -2  10  19       74.08       40.99     11.50 o 
  -1  10  19       63.20       40.91     15.75 o 
   0  10  19       22.22       26.00     15.25 o 
   1  10  19       57.60       18.13     14.96 o 
   2  10  19       53.35       29.67     10.21 o 
   3  10  19      556.28      634.89     37.65 o 
  -2  11  19       51.51       38.08     21.76 o 
  -1  11  19      588.01      466.73     43.84 o 
   0  11  19        1.55        5.56      9.23 o 
   1  11  19      644.39      591.66     33.32 o 
   2  11  19       54.51       44.93     10.86 o 
  -1  12  19      170.81       55.99     45.15 o 
   0  12  19       44.18       39.88     15.69 o 
   1  12  19      159.56      124.29     27.49 o 
   0   0  20       22.20       33.01     17.89 o 
   1   0  20      307.49      346.42     19.08 o 
   2   0  20        2.99       -1.40     11.09 o 
   3   0  20        6.21        9.47     12.59 o 
   4   0  20       11.76       12.75     10.90 o 
   5   0  20       11.23       12.07     24.59 o 
  -5   1  20      431.06      423.22     25.02 o 
  -4   1  20      133.32      130.40     15.06 o 
  -3   1  20     1110.52     1170.58     31.42 o 
  -2   1  20      115.54      113.17     14.97 o 
  -1   1  20       94.80       76.17     15.18 o 
   0   1  20        1.71      -10.38     12.00 o 
   1   1  20       42.57       41.73     13.06 o 
   2   1  20      120.67      117.04     16.49 o 
   3   1  20     1110.75     1165.82     32.76 o 
   4   1  20      135.47      150.31     13.54 o 
   5   1  20      420.51      452.09     63.17 o 
  -5   2  20      220.43      187.97     18.40 o 
  -4   2  20       24.16       18.31     12.97 o 
  -3   2  20       14.22       13.54     11.12 o 
  -2   2  20      189.56      225.49     17.19 o 
  -1   2  20     1611.23     1677.94     32.85 o 
   0   2  20       68.63       54.50     14.51 o 
   1   2  20     1357.38     1374.07     31.99 o 
   2   2  20      204.91      227.14     20.80 o 
   3   2  20       26.22       33.18     12.31 o 
   4   2  20       18.81       25.57     16.75 o 
   5   2  20      310.34      293.60     21.61 o 
  -5   3  20      416.38      434.70     33.17 o 
  -4   3  20       72.14       69.22     11.30 o 
  -3   3  20     1039.04     1135.66     45.38 o 
  -2   3  20       61.34       66.98     13.69 o 
  -1   3  20       92.64      121.46     16.32 o 
   0   3  20      134.30      145.62     18.15 o 
   1   3  20       53.72       68.65     20.29 o 
   2   3  20       71.24       71.18     15.10 o 
   3   3  20     1147.08     1187.18     33.28 o 
   4   3  20       75.37       82.83     11.62 o 
   5   3  20      364.28      379.34     25.68 o 
  -4   4  20      109.47      112.12     17.34 o 
  -3   4  20       57.77       57.94     13.34 o 
  -2   4  20      173.45      165.96     15.00 o 
  -1   4  20     1034.40     1095.98     28.65 o 
   0   4  20       84.94       61.77     15.07 o 
   1   4  20     1110.54     1206.22     31.03 o 
   2   4  20      173.54      173.57     19.49 o 
   3   4  20       67.40       71.51     13.47 o 
   4   4  20      120.32      101.26     16.59 o 
  -4   5  20       20.01       21.65     11.92 o 
  -3   5  20     1172.07     1156.16     30.51 o 
  -2   5  20      154.46      157.84     14.40 o 
  -1   5  20      356.07      342.82     19.19 o 
   0   5  20       15.99       24.57     12.05 o 
   1   5  20      317.84      320.88     20.31 o 
   2   5  20      174.21      191.96     25.77 o 
   3   5  20     1289.85     1278.54     40.45 o 
   4   5  20       26.15       18.48     23.47 o 
  -4   6  20      105.98      147.38     13.12 o 
  -3   6  20      122.62      139.19     16.15 o 
  -2   6  20       55.63       53.21     14.13 o 
  -1   6  20      924.98      967.72     33.18 o 
   0   6  20       20.67       -6.49     13.40 o 
   1   6  20     1027.65     1112.71     33.56 o 
   2   6  20       78.03       91.79     17.45 o 
   3   6  20      122.64      118.77     17.12 o 
   4   6  20      103.92      116.14     26.07 o 
  -4   7  20      161.37      187.66     24.08 o 
  -3   7  20      840.99      840.13     27.31 o 
  -2   7  20       80.46       75.30     14.55 o 
  -1   7  20      188.75      158.94     30.50 o 
   0   7  20       74.39       55.11     17.94 o 
   1   7  20      198.14      197.13     22.28 o 
   2   7  20      105.20       96.26     16.43 o 
   3   7  20      848.58      822.64     33.81 o 
   4   7  20      177.05      144.33     39.24 o 
  -3   8  20      355.39      311.72     18.38 o 
  -2   8  20       43.45       52.21     13.43 o 
  -1   8  20      958.08      995.72     29.45 o 
   0   8  20        9.81        3.56     12.65 o 
   1   8  20      951.13      988.57     32.14 o 
   2   8  20       67.17       58.27     18.28 o 
   3   8  20      377.34      382.29     23.51 o 
  -3   9  20      715.71      697.85     46.54 o 
  -2   9  20        7.32        4.13      9.76 o 
  -1   9  20      189.85      177.27     25.57 o 
   0   9  20      128.92       86.25     21.01 o 
   1   9  20      295.66      342.62     47.01 o 
   2   9  20       18.20       17.84     12.21 o 
   3   9  20      802.17      859.58     42.89 o 
  -2  10  20        9.08       23.84     19.42 o 
  -1  10  20     1098.84     1070.90     72.90 o 
   0  10  20       18.46       10.03     12.14 o 
   1  10  20     1021.08      969.55     31.54 o 
   2  10  20       21.41       13.88      9.97 o 
  -1  11  20      121.19       85.02     24.30 o 
   0  11  20      247.24      243.70     24.29 o 
   1  11  20      151.38      136.75     25.84 o 
   1   0  21      340.95      302.90     34.36 o 
   2   0  21      505.84      486.25     21.30 o 
   3   0  21      793.84      801.04     25.36 o 
   4   0  21       16.06        6.36      9.44 o 
  -4   1  21        2.54       10.54      9.12 o 
  -3   1  21      112.59      106.46     13.83 o 
  -2   1  21      216.22      184.89     19.25 o 
  -1   1  21      960.76      980.19     30.81 o 
   0   1  21      107.90      110.47     19.47 o 
   1   1  21     1077.09     1164.99     33.00 o 
   2   1  21      216.81      182.35     17.71 o 
   3   1  21       94.08       97.72     15.36 o 
   4   1  21        4.84        1.01     13.60 o 
  -4   2  21       42.53       47.38     10.29 o 
  -3   2  21      916.18      975.16     24.66 o 
  -2   2  21      183.10      170.89     17.92 o 
  -1   2  21      447.73      478.43     29.32 o 
   0   2  21      164.71      132.30     21.30 o 
   1   2  21      321.90      351.31     22.08 o 
   2   2  21      149.51      133.68     16.93 o 
   3   2  21     1020.78     1028.40     28.59 o 
   4   2  21       63.46       65.06     15.23 o 
  -4   3  21       76.63       92.13     18.22 o 
  -3   3  21      122.21      133.72     13.85 o 
  -2   3  21      230.89      237.59     20.79 o 
  -1   3  21     1748.89     1815.24     35.91 o 
   0   3  21      101.97       86.56     17.92 o 
   1   3  21     1846.95     1946.27     41.68 o 
   2   3  21      259.91      280.91     21.07 o 
   3   3  21       94.97       88.93     17.25 o 
   4   3  21       75.14       62.03     12.23 o 
  -4   4  21       59.89       52.79     14.31 o 
  -3   4  21      983.57     1034.87     24.61 o 
  -2   4  21      145.55      144.46     17.08 o 
  -1   4  21      443.19      422.82     22.93 o 
   0   4  21       66.42       66.61     14.84 o 
   1   4  21      394.33      405.26     23.07 o 
   2   4  21      125.78      105.82     19.36 o 
   3   4  21      845.22      887.11     26.95 o 
   4   4  21       76.29       91.00     30.18 o 
  -3   5  21       23.35       17.38     15.59 o 
  -2   5  21       10.14       12.15     10.99 o 
  -1   5  21     1429.48     1526.06     32.49 o 
   0   5  21        7.78       14.15     11.99 o 
   1   5  21     1371.76     1449.00     38.62 o 
   2   5  21        6.10       23.62     15.15 o 
   3   5  21       20.89       21.88     13.59 o 
  -3   6  21      654.42      679.72     25.22 o 
  -2   6  21       52.60       55.72     15.08 o 
  -1   6  21      195.10      139.91     26.22 o 
   0   6  21       34.65       23.19     15.72 o 
   1   6  21      202.37      203.32     21.20 o 
   2   6  21       71.37       72.11     21.47 o 
   3   6  21      524.67      537.97     23.70 o 
  -3   7  21       70.66       82.81     15.34 o 
  -2   7  21      167.41      195.32     18.43 o 
  -1   7  21     1061.93     1058.65     36.05 o 
   0   7  21        9.30       13.81     13.61 o 
   1   7  21      992.89     1028.18     34.25 o 
   2   7  21      163.57      157.79     20.32 o 
   3   7  21       53.93       47.12     13.45 o 
  -2   8  21       15.70       15.31     12.41 o 
  -1   8  21      204.73      125.74     35.43 o 
   0   8  21       83.84       61.47     18.83 o 
   1   8  21      225.64      217.33     22.41 o 
   2   8  21       28.49       40.16     16.14 o 
  -1   9  21      900.15      877.21     33.86 o 
   0   9  21        3.83       -0.66     14.03 o 
   1   9  21     1040.30      980.82     37.51 o 
   0   0  22       19.09        8.11     20.44 o 
   1   0  22      447.85      466.28     23.12 o 
   2   0  22       15.32       16.97     12.25 o 
   3   0  22      242.55      237.34     19.50 o 
  -3   1  22      654.52      706.79     23.96 o 
  -2   1  22      277.54      310.97     21.34 o 
  -1   1  22      253.80      270.03     20.83 o 
   0   1  22      203.60      155.82     37.52 o 
   1   1  22      302.43      318.17     24.96 o 
   2   1  22      315.39      345.25     27.62 o 
   3   1  22      649.10      724.10     29.75 o 
  -3   2  22      490.22      511.41     22.72 o 
  -2   2  22        1.88        1.78     12.54 o 
  -1   2  22      615.47      634.96     25.23 o 
   0   2  22      599.85      625.69     25.42 o 
   1   2  22      423.96      455.07     24.30 o 
   2   2  22        3.27       -1.59     11.64 o 
   3   2  22      423.85      458.20     26.04 o 
  -3   3  22      715.85      771.40     23.93 o 
  -2   3  22      135.01      166.26     20.17 o 
  -1   3  22       86.65       77.13     18.00 o 
   0   3  22       71.42       52.37     15.16 o 
   1   3  22      100.71       86.17     16.96 o 
   2   3  22      157.54      150.61     37.22 o 
   3   3  22      714.21      742.36     56.71 o 
  -3   4  22      148.27      163.93     14.75 o 
  -2   4  22       10.61        1.17     15.12 o 
  -1   4  22      900.19      932.67     30.39 o 
   0   4  22      558.79      547.30     25.43 o 
   1   4  22      901.96      960.68     31.05 o 
   2   4  22       29.71       24.93     16.00 o 
   3   4  22      122.22      103.01     19.18 o 
  -2   5  22      253.66      235.79     29.12 o 
  -1   5  22      112.65      106.46     17.64 o 
   0   5  22       19.28       29.11     14.33 o 
   1   5  22      103.70       78.61     23.89 o 
   2   5  22      241.61      250.60     26.53 o 
  -2   6  22       23.80        3.61     11.27 o 
  -1   6  22      669.05      671.62     28.72 o 
   0   6  22      133.90      126.11     25.50 o 
   1   6  22      769.64      705.96     34.67 o 
   2   6  22        7.84       21.72     16.17 o 
  -1   7  22      178.68      150.96     30.14 o 
   0   7  22        1.94       10.77     16.56 o 
   1   7  22      148.74      106.98     30.01 o 
   1   0  23      246.82      245.70     25.30 o 
   2   0  23       44.15       35.36     16.22 o 
  -2   1  23       45.25       45.77     14.35 o 
  -1   1  23      489.45      533.23     28.24 o 
   0   1  23       33.61       26.32     18.63 o 
   1   1  23      491.58      532.92     27.43 o 
   2   1  23       27.17       27.81     13.66 o 
  -2   2  23        7.28       21.55     13.43 o 
  -1   2  23      251.10      270.44     22.40 o 
   0   2  23      171.12       96.58     26.83 o 
   1   2  23      219.80      260.64     21.20 o 
   2   2  23       13.81       21.61     13.60 o 
  -2   3  23      297.01      318.09     24.57 o 
  -1   3  23      687.17      714.69     30.33 o 
   0   3  23      233.65      235.93     35.65 o 
   1   3  23      599.28      604.69     30.31 o 
   2   3  23      292.68      337.29     27.23 o 
  -1   4  23       41.93       31.50     15.70 o 
   0   4  23       26.59       10.43     16.15 o 
   1   4  23       23.44       33.27     15.03 o 
   0   5  23      361.39      427.95     24.91 o 
                                                 
